# Supplementary material for: Transcriptional Identification of Related Proteins in the Immune System of the Crayfish Procambarus clarkii
Source: High Throughput. 2018 Sep 12;7(3):26. doi: 10.3390/ht7030026 (PMC6165390; doi:10.3390/ht7030026)
Supplement: Supplementary file 1 [file high-throughput-07-00026-s001.zip]

Archive with 1 entries (1 files):
- high-throughput-346135-SI.txt
