# Supplementary material for: Transcriptional Identification of Related Proteins in the Immune System of the Crayfish Procambarus clarkii
Source: High Throughput. 2018 Sep 12;7(3):26. doi: 10.3390/ht7030026 (PMC6165390; doi:10.3390/ht7030026)
Supplement: Supplementary file 1 [file high-throughput-07-00026-s001.zip › high-throughput-346135-SI.txt]

File S1. 80 Transcriptomic sequences of crayfish P. clarkii


>KY974279 [organism=Procambarus clarkii] beta-1,3-glucan-binding protein precursor  
acagctgaagtccttgttaacgaggtcgctaacggtcattataacgctaaggtgactggc
aacatcaacgacatagagacgaacaccgtgagccttgagggaagtgtacgagacaactct
gtacctggcaagttcaatgttctcatggacggttccttcaagtgtccgagccacacctcc
aagctcagctcgggcatattcgccgactccgagaaggccaacgttgacttgaacactgat
attaacggcaggaagtacacgatgaagattgaaagcacgcggacctccatcctcgtcgac
gccaacatcggcagacacgtcctcctcgacgcttacattacttcagctgacgagggacac
aaactgcttgttagtgctgactggaacaaggacgttgatccaacacagtctttggtgatt
agtggacagctgtctcctacagaagtaaaagctggcttcaggtttggggagcgggaggtg
tcggcctcatgccggcgggttgacgagggcctagagctggaggcgtcgtgggcgccgcgc
cagaccctcctggcctctcttcactactccctcggcgacaccatgtctctcgttactact
gtaatcacgcctttccacgggtgggaaaagcaagatcttatgattaatgtcactctcaag
gatcacgagatcaacagtcgtgtatctgcgacctggaagaacgctgaacaagtggttctt
acgatcaatggtaaattgcggcccggaacgtttaccaacgctctcagtgccaagattcta
ttcagcagcagctttgagagtttcgagaggatgtccttgactgtggaccacgctatggat
gacgccaccatcagtaccaacatagcaggcctgtggaacaacaaggagatgaaaggcagc
ttccagctgactcccgctgacagcggcgtcgatgcaagagccgctttcatgtctcccttc
acagaagaagttcttgttactctacaccatgaactacttaactcagctttgtctaccaaa
ctagaggccaaatacggtgaagagacctacggcatcaccctcaagggtgaggtcaacctg
ggtgaggttcagaccattactcttgtcctcaagacggtcacttctctctcctctgctccg
caggtcaatcttaacgtcaaatatactctgagtgatatcaaaatgaatctggtcatcgaa
ggtaaagcaggtgagaagaaaatacttcttaatatgaatgttgagaagacaaagagagag
agtacgacagcgatcgcaggagacttgagattcatcacaccattcacgtacccaataaca
gcaacactttcccacagccatgatggacaacacttcacctcacagttcgagatctcgcga
atatggtctaatttcgggagcgttaagatgcacgcggaaggccacatgaccagcagcagc
gacgtagaggtgaccgccttactcagcagcccggccaccaaggcttcgctcttgtttaac
cataaagtgacagacaagaatatgaactccatcattgatgttactgtcaatggtgagcag
atgactgcatcaatcaagggcatcttggatgcatcacagagcctggccaaccttcaagga
caagtctcttctactatcaatggtctcgatgatattaaactaaatattgaaagccttaag
gaagtcaacacaagaacatcaaagattttgtttagtaaaggaactaagtctattaacatc
gttcatattattacatttattgatttacttaactgggaaaattcctttgacgttaatggc
atatataagataagtaacacacagtcccacgtaggcacagtatattcgcaccggctggac
tgtgcctgggctgacggaggtgtcattctcactgcctccattgaccccaaaatttctgca
gaatcccgtaaaatcgatgctcaagtcaccctaacatcaccatgggagtattacgagaac
gtcaagatcgatcttcactacgaagatgacggaattgaatacaaaccatccctcagaatt
gaatacaagccaggaagtattattgaaattgcaacaatgactaagtttgacatttactcc
ttctacactgaagctacattaacaactcctttctggcaacctttggggtgtaagtttaac
ttggaattcaagacacggacgccagttactcttatcctcactcggggagccaacaaaacc
accattaacgcaagtggaaactgggagagaggcaggttggatggccagatagacattcag
tctacctatctagaagcgccaatctcagttgaagcatcatatgacgtcatctcccctgag
aagagagtacgtattgttgtaacaactgatcataagtatgaaataaccggagccttttct
ggacacatgagaaatgcaaagtggtctctcgtgacgaaacttccagttgagggggcccgc
atgctggagttcagtgggcagtatcaagccacagctctgcccttcactatgaatgcggtg
ctaaagaaagagtcaaacgtctatgcagtcctgagcaaaattagcacgagtgagttcctc
gtgagcttggacattaatggacaaaggggctctctagagagcaaatggttctatcagtac
acacacgctaacatggaaattacgttccagtctccattaagtactttgaacatggctact
tacatcatgtacgactttgaaacccagaaaaagatccatgtcaagcttactaatggcaac
caggaaatcagtctcattggaaagcttgagggagaaactttagtcttcgaaggaacaact
cctatcagggactgggagactcttaatgcttcattctttgcctccgaatctgctatcaac
gcttttatctccagaaataaccgcagaatagagataaatggaactatgcacattaggcat
aggaagggcaagattgaaatcactatcaccactccatacactaattacgagtccattaca
gttaacacaagctataacttccataatgagacaaaaaaagttgaattcaagtccagtttc
ggtacagaagaactctctctaaagggtaacataagagtttctgatccatttactccggaa
atgaaactggatataatcactccatttgaagctgtgaaaactattggcggagaagcccgg
tggaatatgaaagactcggtgaagaccgccaaagtaaaggtttaccacaatgacattgac
tacaagtggcaggtggaggcgactgccgagagcatgctgaagggtcgggccgaggccacc
atcattacgccccttccaggctggacccacgtatctgtcaagggcagcttcgacttcact
atcatgccttacaccgtcgcctttacccacaacaaggaagatgtcgttaataccattgaa
ggaaaactttctgtagcccaaaacgctatcactggccaggtgacgacgccagttaccggc
tgggagaaagttgtactgaaaggctcttacaacgtcaacaacaaccacctcgcaggcaac
ctggaattcgataaggggtctgagcagtatgaagttaatggtgacgttatgttcaacagc
caaaagcccaaactgaatatcaacatcaagacaccaatcccagatgctaccaacattcag
ctgaccatggacgcaaacatggttgacatagagaagactttcagcctaactttcctgagg
aatgacatcacttactcagctgaattcaccggtcagttaatttacaaaacaggattcctg
aaggtaataacacgctcccctattcctggttactctgacttcgagctttatgccagttat
gattttacaggggatgttaagaccatcgagatgaacttaaagaatgaagaaaatataaag
cagcacttctatatagccatggctgtcaatgacaatgaattcaatataaatgctgtcact
ccatttgagggtttcgaagttatgagaatgaacggtgactacacagccaccggcggtgag
cacaacatcatggctgcctttgttaagaacagtcagacgtacagtttccaggcggcggcc
aggctagatacgaccagcgtcgccctccgcctctcatctcccatcccagtgatcagtaat
gttgtgctcaatgccaactatgagcttcttggcgatggcgtccagagtttagtccacttt
gagaggaacaatgacgtcttcaaattcaatactcacgcaagttttacccccttcaaatcg
acgttatttgtcgccgttgatacccccgtcagtgactggagtaagatcatcattgacatc
aattatgacatcatatctgatagaaaatctgctgaaatttctattaggaaagacaacttc
tctaagattttcagaattgacgcaagttataatcttgaaagtggttcactaaaaataaaa
acaccttttgaaggattcgaggttctcggtggcgactatacattgtctgtgaacaagaat
aacaggaaaatggaagccagcatcaaaattaatcacaattctaaagagtggtcggcatat
ggtcagtatgattcagacagctttataataaagttccagactccctttgaagaatttgat
acagttgctgttgagggaaccatcaatgtggccacaaagactgtcaagggcatgattaaa
ttcggttctaacaacttctctatgaacgtatcgtatgctattgacaacatgtccttcgac
ctggcaacaccatttgaggtactaaagtttgtgtctgcttctgcttcttacaaatggatt
tcatatgaaaaggaagcagcactgactatcgtctacaatgagaacaattacatacttaat
ggaggactgagtgtctctcctcaagcctccagcatcagtcttcaggccaccacgcccatc
ctgggcttccataacatgtccttccaggttaaatacgatatcaacaacaaggacgagttg
ctgtcagcgcacatggtcctcggtgaagacacctactactttgcaacaagcgcctacatc
gaagataaaattgcttatttcaagtgcagtctcatgtctccgctgcctggatggactgat
gccaaattcgaagttaaagttgatttttctcaggatgataagatactggagatttcactt
gagaaagatggaaatgtaaaggccattgctatttctggaaagctgattggaagcacaatg
gacttcagcctgaaaactcccttcactggtctaaagaactttaacatgttcggttccctg
aatcgcgccaagagatctcttgaattcaaaatgattaatgacgctggagaagcctcgctg
attacttgggaaataacaaaggttaatgacaattcatacagaggggagtggaagagaaac
aacaactacgtgacggtctcactagagaaggagggcagaagccgagcttttagtttggag
ataaaaagtgaactacaaggctgggagttcctggccctcaccggcaggcttgaccaggac
gccctgcacggctatgtcagcggtgccgttaatgaggaaaaggtcaccctctctatacaa
ggacgacatgacgtggagggggagttcaccctcaacctgactacaccctacgacaactat
cgcacagttgagggcaaattaaattacagcttgaagaaaagacagattaaattggaggct
tcgtcttcaagctcagaattccattacatttttaaatacacgagaagaaacggtttggag
tcacacctgttggtgcccaacccacagcagaacactgagctcacagtcaacctcactcct
atcgctggcaaaattgtctttacatctcgatttgaaaacgttagaaatttctaccatgaa
tacaaactggtacttggaaacattgttcagttctccgataaaactaccataaatgatatt
gatgtcttcactacggagtttgaggccaacgctgcagaacagaagcttcacttggagacc
catacgcgtctacctggcaggcactcagtcctccatgttcacagagaaggcttttccatt
ttcaatttaagttttaagcgccagattgaagtcagtggagatgtagtagaaaaggaattt
aaagttgagctgtcaggatctggatccctacccggggaaggaacgattaatgccatcatt
accaacacattccgggagcagccaaggactataacagcaaaaattgatgtgaatagactt
acaagtccaaaaacaataagaattgaagttaacccagcaccaagtctgctttacgtgttt
gacataacttataacatcgacctgagtgaaccaactcagggtgattatgatatcaagatt
acaaccccggacaggtcagctgccccgtggaaacatatctctggcagctgggacgtgcaa
gatattgactctacagaacttacctttaacatcggtaacatagcatacaaagccaatggc
aaactgggaatccgagaatcaacagttgttctgtcagctgagggcaatgaaaatatatac
cttcaatggaaatttgaaaggaatggcgcttacagggactacttcttgaagcttggtcga
gagtcaaggtacggaatgctcaagttaaagggtactctcaccgacatcgctcacgtggac
atcgagggaggcttcaaggtcggcccattccaaccagaagaatttttattcacagccaag
tggaacaaaggccccgacggctccgtgactggagaaggatcatataactatggggattac
catgggagccacaccctggaggagttccggcgtgatgccgctcaaagatctgccaccttc
agatggacatcaacctcaaatttccctggttatgaacagatttccgtatctggaaactat
gatgttaatggcaaatttgtgtttaatgcagacataaaagcaaatgaacgcgagtcaaaa
attgatataaatatatcgaacttgagcccaaagcgatctcgcaacacaatagagtgggac
atcccaatccttggagagtttggcaaagttcagttgacactcagtcataactttagagaa
gtaactagcaagtccatcgcagctgtggcaaagataggacgaagacaggccttcgtgaaa
gctaattggaagagaagtgaaaactttgagattcttgatgggacaattgaagtgaagtca
aaatatcttggagatattaacttctctattaagtacgatgttaccaacattcaagatgca
caagctgaggttaagtactcccgaaagactccagatcaccaagaaaaatatgtcaacatt
aactggcacagaaaaagtagcgctgaacacatggaaggtgagctcattctagattcatca
cttcaattgctttcacacgcccgtatttccaatacagttgactttaccgatgtcttccac
ttaaaaactagccttgaatggaatgagaaggcagtaacatttgaacttgatgtcggcaag
aattcagtgtcatcaaaaattgcaacaccattcgaaaactttaaagcaatagagggcgaa
ttaacatatagtcttgggggtaaagacaaagtggtaactctaaaatatgaacgtggtgaa
aagaaagttgatctaaactttaccttgaacaggaaatctaagaggaagggagattttgca
ttgagtcttacaacaccctttgacctagtgaagaatgttaacatcaatggaagttggaat
aaaggtcaagctcaagtaaactataaaagaaatgaagtcgagtacagtttcgaaggtgta
gcggatgtccaaggcggtaaatcagacttcgacataaccttcacaggtacaggaggggaa
gccatcagaatagctgccgcatatgacgtagaggaattccttgctggaggaggaaccgag
cctaagaaactagcaagtcttaaactagaatttgaaactttcaaaatcagttttaatatg
caaggcttccgcaacaataagaggatatatttagaaattgacggagagtcaaccttgtta
ataatgaagaagttccatctgaagctgaactctgaattaagtactgaagctcgtgatggc
gtcttcgaaataatagttgacgagttcgagtttaaaattgacaaccactttgagaggcac
gaaaatcatgactattacttcaagagtaaaattgagagcacactgacgcctctgccggcg
ctagtgttcggcataggacgcaaaggtgaggaacgcattgtgactctgggatacggtgaa
ggacaggaggtcactttctccatcaagggcaaggacaactttaggtctggatttagtggc
tctgctgatatccctaactatggatatgaaggagttaaattcgatgttgaatatggattc
caaagtgatgatgaggtcgttgttaaggttgaaattgagctgggtgaagatggccaggaa
gtggaggctgagttcacttacaactcggagggagtgaaggcccgtctggactccccatac
acaggcgaacacagtctccgggccagacgctccattgcctctgacagcttcttcacagaa
attggactcgatgattacaatgtcaaactccgaggtggcttgatgggcgagggtattaag
cgaggagcaatgttagaaggagatatttttggtaccaggttcctaatagattccctcttc
cagtctgagggccagcagtactccgaaggcaagcttattattcagacgccgttccgttgt
atggagaaaatgggaggtttgtttacactgtctaatgtgaactcaaacatcatggctcat
gctgaagtgttcctaccatcttgctccacaccaaaactaactggaaaattcaacatgaac
ctgaacgataaaatcgatggctatgttacagtagatgtggcgggtgagcagttcactgtg
aagagcaatctagtcggtgcgtcgctcagccaaggataccaaggtaccgtagaaatatat
acacctttccatgctctctcaagtgtcgtcattaatggaaaaattaaaatggaacgtttg
tcattcttcgaagctgacctgaaaatggtcgagcctgacattcacgtgctgcaggtcaag
tatcaactctctcctcaagcactcacagccagtcttaatcttaattcaatcaaatccgaa
ggtggaataaaaatgaacttcaccttggaaggtttggattctgctcacaaaaaaatggaa
ctaaacctctgtaatgataaactgacggctgagtacatcatgagtgagtctaccttcaaa
tttaccttggactccttgattagaggtattccacgccagatgtctgttgaagctaagtat
ctatcactggaagccatggagggctctcttctcactactcttgctggtcaaactcacaat
attcacggagagttcagcgtagtcaacaatcgcattcagggaggaatagagttggaatct
actctgattgacggaacaaggaaactgaacttcgacatttcaattccaggtacttcttcc
aaggaagtttcctttgatgtgacctttataacgtcggaaacctactccatgtacttcgag
ttagacgccacgactggcctccgtgccactcttaaaatcgatgccccaatcttccagaag
ctaactgtcaacttcgaatatattgctacgacagctgcgcttacacttgagactcccaca
ggcatccataaggctaaggtgacttggcgtgtcactcgcaagacacctttcgactggctg
gcgaccgctgagctcgtctctccacttcttgaaaacacctacaccttcagtggcatcctt
agtggcaataggaaacagagaatggttaaagcacagttggatgttggagatgtccggcat
gcagtgcaagcgactacatctatgtcagcaaatggaggcggattcttgttgattatcgaa
acaccatttaaaaatatcaacaaagctactctccaagcttctttacagtttggaaataag
attcagttggaagtggcagccaatttctctgagaatatcaacaccttcaatttcaccttc
gacaacgacaatcaaagcttagtggcagaggccaagtctccttatatccccacaggattg
gtcagagcggaagctgctcttactggaaacatgcagacaaatatgcagctgaaagcggcc
ataatgaattctgataaaaatatttctggtgttcttaacttgaaaattccgtcttctaag
gccattaaaatcaatttgaagattactactcccttcaagggctacagaaagatgaacttc
gttgcccagtacatgaaggatgaagtaactaacataattttgtctatagataaaccaatc
agtttctctgttaatactcagttcagcaatatcaacagtgtcatcaagggtaatcttaag
attgaaacttctgttcaaactctggaaaatattgaggccgagctatatattcccctcgat
aagtttgcaccaagagccgtccttacactggctaaccgcaagtacggactagctgcagac
ttccaacatggcattgagtctaagatgtctgctaacttatacttgaacgaagattcctat
ggcggtaacctggccctgaggaccaaggcgccctatgagctcgcctacgggtaccacctc
gctgataagctctctaacaagttccacctcaggacagattcttcctttatttctgcattt
gtc


>MF385053 [organism=Procambarus clarkii] transglutaminase
atgtctaccttaacccgtatagagaacttcttagataacctcgctgaccggtttcgaaga
gaatttgaggagaatcgcagggatgaaaagattctagaggacgagatcgaggctacccat
gctgagaccagtgaaacaaatgccgtcaaacaggtgaagatagtgtccgtggacttccag
gcccagctcaacgctgagaagcatcactgtgacaagtacaagctggtgagcatcaaggaa
ggcacccccatcatccgcaggagcggctccttctccatcgtcgtcgagttcaaccaagat
atcgaccttaagaagcagcaccagcttactctctacttctctttcggtgctggccccaac
gcccaggcggggactctggtcgttcttgtggtgacggggaagaagctgttcgacaagcac
catgagaactgggacgtccgtctggaaaaacaggcaggaaccaaggccaccttacagatc
caagtgtcgtctgaggctcctgtaggagtatggacgtgcgcgatggaggtcaaacccaag
gacgaccccgacccctcccacagacacctcctccgcctcgacactcttctctacgtcctc
ttcaacccttggaacgaaaatgacagcacttacatggaagacaaggagaagctagaggaa
tatatcttggctgatgttggcaagatctggcagggaagctaccctacagccaaggggcgg
ctgtgggtcttcggccagttcgacgacgtggttcttcccgcctgtgtcctgctgctggag
aggtcgggcctgagacccgaggccagaggtgaccctatccgtgtctccagggccatctcc
aggatagtaaacagcaacgatgacaagggcgtagttgtgggcaggtgggacgggacttat
gacgacggaacatcgcccagtggttggacgggttccatcaagatcctagaggagtacgtg
cgcaagaacaaacccgtcaagtatggacagtgttgggtctttgccggggttgtcaacact
gtgtgccgagccttaggcatcgacgagtactttgacaccgaaggcaatgagatcaagtac
cggtcggatattatcaacccgggtggcttgaacgactctatttggaacttccacgtttgg
gacgccaccccacaggagacgagtgacggaatgtaccagtgtgggccggcgtctctggaa
gccgtccgccgcggccagatggagctgaagtacgatgtgcccttcgtcctggccgaggtc
aatgccgatgtggtgcgctggaaggaggataaggactctcaagatggattcaagaagctc
ttcgccgacaaagcccacgtgggtcgccaagtgctgacgaagaagcccggcccagtagac
agcgggaggttctacgagaaagacaaggaggagtgtaccgtggactacaagccccaggaa
gggtccagggaggagagagtcacgcttcactccgctgccagacggactcgagccgctcgc
cacgccttcagattcccgtcagaggccattgaggacgtggagttcagcatccaagacgtt
gagcgagttcccatcggcgacgacttcgccatcaccgtcaaggctttgaacacgagcgaa
gcgaagcgtacagtcaccatcgtgatgacagccgccagccactactacactggcgccaag
gcacacgacatcgctcgcgccgaaggcaccttcgtcctgcaacccaaggaaaacaagacc
ctggcgctacctgtcacctataagcagtactaccacaagctggtagaacacgccatgatc
aagctggtggctatctgcactgtggaggagacttcgtatgcttggtttggtgacgacagg
ttcgaagttctcaagcctcgcatcaatgtccagatactggcgccgggtgtggccgggaag
ccgctgccctgcaagttctccttcaccaacccgctgcccatcgccctcaccagctgcgtt
ctggtgattgacggaccaggactcacacgcccgaagaagatccccatcagtgatgttggt
gccaaggcggaaatggtgtacgagctgaaggtgtaccccttgacggaggctaactgcacc
ttggtagccaccttcaactccactgaactgctcaacctgtctggttcagccccggtggag
atcgctccggccgagagc

>MG452709  [organism=Procambarus clarkii] clotting protein precursor
atgaaggtggtgatccttctgacgctcttaggagcgtgcttgggtctgcacccgaactta
gagttccagtacaggtacagtgccagagttgcctccggtattccgtccatcaacaacaat
ttcgctggagctggtatccaggctgatctcaccattcagatatcgagctcctatgatata
ttcttcaagttaagtaacatcgaggtcggggaatatcacgatgagattgagtgcgacacc
caagcaccgctgcctattgaataccggcccctagtggagggcaaggagctgctggagaag
cccttccaagtccatcctggccaacagaaaggtgaagagtacatagtgacccctattgaa
ccagcatggatcaccaacatcagaaaagccctcacaagggccttcggtattcctcctctc
ctggccaacatcggccgacgtatagactccttcaagctgccagcgtacagcgtgaacgag
acgttaatacacggagagtgtacgacctggtactctgtgatacgcctgaatgaggaggaa
gcagcccgggaggaccatgagagagaagaggacatccagcgtgatgagcaagaatctgat
agttatacatcatcaaagggtccgttaaagacatcaaaaacgcacacttctaagaccacc
aagaccgcaggcaccaaaaccacaggcacgaagaccacaggcacgaagggagctccagct
aaattaacgtctcctgaccgtatcgctaacaccctctggcggctgacccgcactgttgct
tttgacacctgtgaggatcttgtcaaatggaagatccacggcaacaagaagattgacaaa
aaaattcagcgctcgtctatagggacctacctcatccggggtaatgagaggagcgcccgc
atcgaatatgctgtcatcgaaggttccatctcgttgtttaccagcaagcaggaacatgtg
tccaccttcaccaacctgacactggagctgaaagcagttaggagcattcgaaacttgttt
accattaattatgagatcgaaaagcacgagtccttcgtgtacgaagttgacacattctcc
gtctctgagcaagagcctggacacgacgtccaccccagtctggagcagttggtcaccgga
attcccatcacttctcaaggtgtcactgaaatcaaggtactgataatcaagctccttaaa
gtgttggtcaagagacccacaacgttcccgtacagcaaggacccgctggtgaaggacctg
agcatcttggtggacgcggtgtctatcctcagcaaaccggaaattcaagccttaacttcc
cagatagaacgcgaggagctgcctgctgagaaactacaaatcttctacgaagtgctggtc
acagctggcacggaacctgctataagatacctgctggataaaatcaaggacccagaattt
agaaaagcgaacaaagcacttacgaacactttcgttgaaaatttccacctcagtgtcaag
agtcctcttgtcattcctgatatcatcgtcctggaacaagcacttagctggactgaagat
gatcaggaattcaagatatcagtgctgctgaacttagcctcactcgccaaacaattgtgt
atttcgtctgaaaagtgggaaacgtttgggtacaatacctgtgaccctgagtacacctgt
acccctgatagcatcatagaaaacttcctcccttcgttggtacaaggtattcaggatgat
gagtctcctctctgggtaaaactggtttacatccaagctcttgccaacctgggcctgcct
cagaccattgatgttcttaagcatttcgttgttggcgacaagccaagtaccagtattcaa
gtcctgaggaccactgccatcttcggtattagcggcatttacctgcctaaaacagccaag
agtacggtgttcagcctcctgataccagtgtttgagaacaccgcggaacacttcgaagtc
cgtaacgttgccttcctggctatgatgacctatgaacccagcctcgcatggtgggaacgg
atagcgatatccacctggcgtgatccttcctctcaagtggcctccttcgtctcctccaca
ttcacctctctcgctaatagcaattatcctttgtccaaaattgctagtcgagtggttcac
ctagtcaagcctgcaccccacgtctccctcactcactccgctatggtttacctcaacgat
tacctctacaactgcaagtcacaacacttcttgagcttcgggtggtttgccagcactaaa
ggactcttcccctcaaagatcatcttgcgcttgcaatttaaaaccttccttgggttcgcc
acagaattcaaatctaccttcggtcaagaagaaataaacaaaattataaagaaagcttac
ataactttcatcatgagtaaagctaaaacaactaagagcagtgatgcagagaccgtccaa
gaaatgtttgatgagatcgtggatcagctgggtctcatccacaccgagaagccatcagac
tcgagcttctacttactactgacagattacattagtctggttcctcctgtgctcgactcc
ccagagaacattctgacggctctcacgcaagaagacatcgggttgagcactcctcacatc
gaccgcgaagtggactactcggaggtgttccctactgatctcggtcttcccttcacgata
catttcgctgaagaagtcgcgtactggtttgactggaaggtgacggagacccagtcgatc
cccactaagcgaaaagacttagtaaatgtcatctttgacgtgagcctggaaagcaccttg
gaggtcaagacgctactgccatggtcgacaaagttcggcgttggagctggactacataat
gtagcctccttcattttccctctttctgtccacacaaaaatagataatgaacgcacggaa
gtgaaagtgaccatcgagcctcaagacggcagccaggttcagttgttcaactctcacaac
tacccattcactgtggtgactggccccttccccaccgctgtccacacccaacaagctgag
tacaagaagatcaccgcttttcccctagaaaccttagtgcataagcatcaggtgcttcca
gctatcgctggcctctccgttgagacccactggacagcagactttgtattccaaccagac
ctggcaacctttttgagcgatgattttgatccactgatcccagcgtacaaggcttgggac
tacaccattctgtatgacccggctgccagcaccacaaagagcttcactttcaccttcaca
tatgtgaccttggagaagttagaagatgaaacgcagggtcaaacctcggagcagttccac
caagaaacacaggaggcagactattttgactttgcttcacagtcacatgttggaggagga
tctttagaattccaacttggtcaaggcgagacagactcgtttggacagcagcaacaacta
gagtcgcaatcgcgacagcgcattgtgaaattacaggaggaactgatgcctgttacaggt
ggaattgtgaggaccgtgagcgtgggagtggagctccaggcagccacaaagagaaggagc
tatgagtcggtggtaacgtgggtcattagcaagaccgccggcgagatcttcaccaaggtc
cagctctcgttaatcaagaaccccgcagaaggcactcttgaagaacctcacgctacatgc
ttcaacgttcagcttgtgaagccagcattccttcccatgccaacgcttgaagaagtgctg
agcgtcaatttccacaccaccatcgaagccacagttttcgacggggaatcatgctcatct
gcaccagttcttgaagtgcagggcaccttagacgtgagcgacgaggtcatccgtcgcctg
agggaggaagtggccaaggactgtgacctcgcagactccaatctcctgcccatagatgtc
atcacctctcctctctacgaccacgcccacttcacagcaaaatggactgaggattatcca
gttatcctgaagaacttgacttatcacattgatgacatcatacggcactgcctctacccc
ttcacaacctacgaccacaccgtcatcaaccctgagaacaccattgatattgatgccact
aaatgtttaaactgcaacaagtggaccataaggaacgaaagaccagaattggtctctgtt
accaaaggtctatcaccaccagtcattctaaacgaatttttaggtccagccgaaatacgt
aacgtattcttctacaacttcgtacaaggacgtacttcattccaatgtactgtcgagact
accaaggtgaggacgcatgatggtgtgaagttcccatatcacccagacaactgctggacg
actctcagctatttccatcctttgtctgaggaggaagcgcctctaaatgctgttgtctcg
gctcggtttacagaggagtgggaggtgcgcatagtttggaagtttggaggttacctctac
gaattcaccaaatcacagctactggtgaatggggagccgtgtccggaaggaggagacgat
aacgttaggttcatcgtactggaggatgccagttacttcatgttgaagagcgccacatta
tctattaaagtctccgataaaattgaagtcctgtatccgtacatggcgcgaggatcagtt
gacggactgtgtgggagaatggacggagagaggaccggtgacctggtaggacctcaagga
tgcatctacaccgaccccaaactcttcgccttggcctggacaaccaaaggtgatggctgc
gcccagttcagccttcgggctaagaagcgagcggtggagaacttccaggaggtgtgtccc
cgcgagtcccatgtccccaccggtgtctcccaccccaatgttatatatgactgcacggca
tggcaatacatcgaacggttttacggagactataaatgcagaacgatagacgccacacca
gtgtgcaaggacacatgcaaggcgaccaggagcgtcacactgcctctcgcgtatgactgc
caggtcttcggacatcgcaagaataccactcaccaggagtgtcacccacactctatcatc
accaccttcccggcctcctgtgtgccc


>MG452692  [organism=procambarus clarkii] laccase-10-like    
cccgctggaggatatcctacaggaactcaaccagttccaggatatccaggtggtactcaa
ccggttggtggctatccctcaggaacaagacccgctggaggatatcctacaggaactcaa
ccagttccaggatatcctggtggaactcatcccggtggttacccttctggaaatcaacct
tttggtagttacccatctggaaatcagcctttcggtcgctatcccactggcaatcaacct
catggttatcctacttatggtcaaccgcacgctggttatcctggctcatatcaaccagtc
ggtggatatccttcagcggtgggccgacctggtggctttccctcgccaggaatggttgcc
ggtggcttcgctgctggaagcatggcgggtaggggcttcggcggatacccagtgggcggg
taccccatgccacagaagaggaagaaaagcaagaaagacaaggcgaaagacgtcgttaag
acggtagtggccggcatcgtagcccacaaagttgccaaaaagagcaagttcctcgctccc
gggcatctgtcaagctacggccacggttatggaggtctgggaggcaagatggccgccggc
ggcctggcgggcgccgctggaggaaaggctctgaaaatcgggaagaagcttctaggagct
tacgtcaagatccagatagccaaatatgctctcaagtttggtgcggaagtagccaaggcc
tactttttgcataaaatgggcctagacctggacgagtacatgattgggaagttcgtccat
cgctaccaccagtacagggtgagaggagactcccgctggcggtactaccaccaccatggc
agcaataaactggactccgctcaggacactatcacactcggagagttctgtcatcggccg
tgcgtggagggcgactctcgcatctgtcagttcaactttgacgttcacctctaccaaact
atgtccagggcgtgctatgactgtcctcggaacctgacggactgtgatcgaccagactgt
gtcgccgctgacggcatccgtaggatggtcgtcactgtcaacaagcttatcccgggtcct
gccatacaggtgtgtgtgggggacaaggtggtggtggacgtgatgaacaacctgccctcg
acggccctggcccttcactggcacgggctgaccatggggccctccatggccctgcccaat
ggccgcccgacgccctacatggatggcactcccggtgtcacccagtgccccatatccccg
ggctcgggcttcagatacaccttctttgcctctgatcctggcacgcacttctggcacgcc
caggctggtctggagcgaggtgatggggtgttcggccccctcgtcgtccaccagcccatc
accaaggaccccaagcagatgctctcggaacacctcctcaccatcaacgactggtcccac
aagtcaacacaagcacaatacgccaacaagaacagtgaaggaggagaccccaagcccgac
gtcttgctcattaacggaagaggacctcaacagcaccagtgggcaggcgccggctccgac
ggcccgccccgcgtttcctactcaagattcatggtagaaaaaggcacccgctaccgtctg
agggtcatcaacgccgccagcactaactgtccggtgacggtcactcttgacaagcatgac
ctcatactcttggctgctgacggtgcacccgtctctcccgtcaacgtctcagccatactt
cttcatccaggtgagcgctacgacgcaatgttctcagctgagcaggacccggatgcctca
ggagggacgtactggttgagggtgaccgggggcggccactgctcggggctccagcagttc
gctgcccttcagtatcttccctccaactacaccctctaccagcctctgccgcccatcccg
cccacgcccacgcccgccaccaatccctcgcccggagctgaggagttcagtggtaagtgt
ggcagcgagggtcagcggtgcctggcggccctccgggcacaagtgccactcccagagaag
atcctgaacctgaaggccaccttcaccttctacctggccttctcctccaagagcgtccac
aaccagaacttctactccttactctactataacatctacgatgagagcgaggagaagcga
gtcaagaccccgcagatcaaccaccttaccttccgcccgcctcccaagcctctgctcgtg
aacagaaagccgctccggtcggagaactgcaacgctgatgcggtgcgtcgagggcagtgt
aacgcagacttctgcgagtgtatccactctctagacgtgcccctcggggctgtcgtcgat
ctcgtccttattggcgaaggcccgaccaatggtaccccatacccggtccaccttcacggg
tacaagttctgggtactgagccacgtggatgcctccagggtacccgaggtctcagaggtt
cctagcagcgtcaatgcgacctcaccttcgtcagacaataataccatagtcgtcgagggc
gccttggaagctctgaccgccgggttgaagagcgagttcctcaccagggagaaggtgatg
cagttggagaaggaagggaagttggtgagatcaatggaggatccagtcataaaggactcg
gtcgccataccccctggaggctacactattgtaagaatcgccgcagaaaacgcaggtgtg
tgggcgctggagagccaggtgttgatggacgcccaggcgggcatgaccctcgtcctgcag
gtgggcaccgccagcgacctgcccaagactcccccgattgatttcccaacctgc 

>MG452693 [organism=Procambarus clarkii] laccase-1-like
atggcggtgtgtcagttgagtgctgtcgccgccgctaccatggtggctctcgtccttgct
gccgccatcgccaccctcacctctgtcatcaccgcccacgagcctgtcacgccaggcaag
aactgctatagaaaatgtgtggaaggagacacacgaacctgtcatttccacttcgacgtt
catgcttaccagacgatgtccagggcttgctacgggtgccctaagaacgcgacggactgc
ggaaggccggagtgtatccctggggacggtgtcaagcggcggattgttgttatcaacaag
cagatgcccggtccccccatccaggtatgcctgggtgatcgcatagtggtggatgtcaaa
aactcattacatgatgagagtataacaatgcactggcatggtataaccatgcagggaccc
attaactcttatggagttcgaactccgggaacgcctcatatggatggagttcccggcgtc
acacagtgtcccattcattctgggacatctttcagatacacgttctatgcctccgagccg
ggcactcacttctaccactcacacacaggatttcaacgagccgatggtgcctttggtgct
cttattgtgaggcagcctccaacactggaccagaatcataacacctttgattacgacctt
cctgaacatgtgattttgttccatgactggttacacatccccacacaggataaatttgtt
ctcagacatcatggaggtgatgatgattttcccaattcgatgctggtgaatggtcaaggt
cctcatcagcatatgaatgccacattactctcaactttaattccatataaaagattcaaa
gtcacaccaggtaacagataccgtatgcgactgatcaacactgccgttctcaactgcccc
atcgtagtggctattgatcagcacgtgctgaccgttattgcttctgatggatacccaata
gtgcctcttaatgctacttccttggtagtttatccaggtgagcggtgggacgttgtggtt
gacgctggtgtcggcagatctggaacattctggatgagcttcatgggaggcgttgactgc
gcagaaacagaagctcaccagtttgctcttttggaatacgagactccgagtagtgtagtg
tacgagtctcaaagccctgtagttaagggcaaatttaatactcggcaagagtacattgat
gatctcgcattgcttcgtgacatgccacctaagccaaagttcactgaagttccacctaag
ggagttcaagtcaacagtattaatagtgcgtgctatgaagacctcgtatgtgtggcccac
ctgagatcaccaaacccattaccacaggaagtgaacgttccaagggcaaacttcaccatt
tatctagcttttgaaatgcgcaggatacataatgctcacttctactccaaaatttattat
aattttgatttagttgaagatagccagcaaatcccaacaccccagatcaacaacatctcc
ttcgtgcatccagctagtcctttgatccttactggtgaaaatgagggggagcaagtctgt
aatgcagactttcaaccgcctgccaagaactgcaatgatgattactgcgagtgcctccat
atgtataccattcccctggggtcaattgttgacttggtgatgattgatgaagggcaatat
ggagatgagaaccatcctattcaccttcatgggcagtccttctgggtgcttgggcaagac
cgccctattgatgttgatgatgctaacattaccagaagtcaggtgatggaaatggaccag
aaaggtcagttggtaagaaactttgaccatccagtttacaaggacacagtcaccatggct
gatggaggctacacaattgtaagatttcatgcaactaatccaggatactggttgctgcac
tgtcacctaatatttcactctgttgcgggaatgaacttggtctttaaagttggagaagat
catgaaattcctcaggccccaccagattttccttcatgcggtaatttcaaaggttctgaa
ctt

>MG452688 [organism=Procambarus clarkii] alpha-2-macroglobulin 2
atggcggccacgtctccatcttggctgttgaagatcattaccttgtctgtgatcgccacc
ttgtgttttggaaattacgtcatcacgacgcctcgcaagtggatatctggagaggttgct
caagtgtgtgtctttactctgaacaacactgctactgaaaataccatcacagttgctgtg
aagtccagtaataatgatcaggaatatctggtgcccaacagggtcatccaaattccacca
ggtaaaagcgaactgtgcgataaagtgttagttcctgctctgacaagtaatgaaggtcag
ttggaagtgacaggatctttaggagggaagaaaatccaccacaagaaaactatatccctt
gtaaagactgtaacgaagacatttatccagactgacaaatttatgtacaagcctggtcaa
gatgtaaattttagaattttgacagttgtgggaccattacttaagatttccactgataag
tatccactagtatggatagaaacaccctcaggcagtcgtattgctcagtggactgaagtt
gataattctggacttgttcaacaatctatgaagctttcggatgagccggaacagggtacc
tataagatccacgtgcatccaccaaagggggaaaacgcagtcattaaaacgtttaaggtg
gaggagtatgtgttgcctcgctttgaagtcacagttaaaccccctaattacctcctgggt
tcggatcccaagtttaatttaactgtatgcgcaaagtacacgtatggacagcctgtaaga
ggaaactttatacttaaagttgacaatggaggctggggaagtggcaagactacttatgta
actgaaggacaggtttttggctgcaaagatcttgaaattttagcagagtctgtgcaactg
aatggagaacatttccatgcttataatttggatgtggcagccactgtggtggaagatgga
actggagaagagttcaaagcagatgtaagagttaccgttcaccgtaatgcaataacctac
acatatgtggggaaggaagacttcgtcaagcctaatcttcccttcactggacgggttaag
gcaacttttccagatggaagtcctgctggaggatctcgcatgcaagtgtgtgctggagga
caatgcaagtctctacttacatctccaaggggtattgtcgagttcatctatcaaaatgct
acaggaaaccatgtcacgatcaaagccactgaatatatttccattcgatctccatcatca
agctggcgtcacatcatgtatgattccatctacaaccatgaactcaagagctacttctcc
ccttcaggttcttctgtgataatatatgcccctcagaaacggctgaaatgccttggagaa
caaagagagcatcttattcccattctatatgctgctgctaaccagattacagctaacttc
acagttcaggttgtctctagagggcaaatccagttctcaagtacgtatgagcatgaactt
ctttcaaaggatttgcctattgatgaagagaaccttcttgagcctttggcaccaccaccc
atcaatataatcagaggattcatagagattccagtcagacttccaccaacagtctcgccg
aaagcaatgttggtagtgtggtacagccgtgatgacggggaggtcgtgtctgacactcag
gagctgaagatagagaagtgttttagtaacaaagtcaacttggcatggtcgcggtccaag
gcccaacctggagagcaagttgatctcaatctgtctgcagaacctgagtctctctgcagt
cttggtgtggtagacaagagtgtggagttgctgtcatctcaagatgatgatcttaccgta
gacaaagtttttgaacttgtagaggaattcatggttaaggagcaagataatcctcagtct
gatgacaaagctttctgtaaaaaacaatttgagaaaaatgatgcaggttcttctagcctg
cctgaccctatcagacctcgactagtgccattcctttctgaaggagactccgacaatctt
 ccaactgatgactcttctagagtgaagcggtcattgtggtttgaaaaatatttcaccaac
tacgtggatgcccttaaaatatttgataaatcagggctgttttttttcagtgacttaatt
acagagacaagaccttgcaacaccatggaagaatcggggcgctctggattcccgtctttc
atgtttggtgacccaattccaggagttgcatattcttatgcatcaattgaacgagaccta
gacagcgtacatgacgttgatgaaatggtggaaataacatccgaagctaagccaataacg
cctcgtgtttattttccagaaacttggctttggcaactttccagtctccctgcctcgggt
gtgagtagtgaacaactaaacttacctgacacgattactgaatgggtgggaaaagctgtg
tgtgtccacccagaaaaaggtcttggtgtctccaagccggcctccatcaccaccttcaca
ctatttttcatcgacctcactctcccaccgactgtcaaacgtggcgagattctcccggtg
aagatatccatctttaactaccatgaagcggctttaccggttaaggtgaagcttgaagag
agcagtgaatatgtgattctagaggagcctgagagccagaaggatgcaagtcatcacagt
tcctgcatccctccacaagagaaggctgttcacactataaagattcgttcattagtactt
ggggaagttaaccttacagttactgcttttgttgacgaactgtacccagaggtgtgtggt
tccgagtacatcataagtcagagagatgtaataataaagcccatcaaagtagaggctgag
ggctttccccgagagaagacctggaccaaatatatttgttcaaaggatattgaggaaaat
gcagactttttagaaaaatggaacatcgaacctccaccagaaataattaaggattcttct
cgaggatggattacagcagttggtgatcttcttggacctacacttgagaatctgggttca
ttagtgcgaatgccatatggttgtggagaacaaaacatgctaaactttgcccctaatatt
ttcattcttcaatatcttgaagcctcaaaccagacaactcctgaaattggtgacaaagct
gtcgaatacatgaagcaaggttatcaacgagaactcaactatcgtcacaaggatgggtcc
tacagtgcatttggaagttctgattcttcaggctccacatggctaacagcttttgttctt
aagtccttcagtcaagctcgtcagtttatcatgattgatgaggatgatttagatatgagt
cgaacgtggctgaagcgcagacagatggagaatgggtgctttgacatagttgggaaggtc
ttgcacaaaggcatgaagggtggcattgatagcagtggtacacctgctccttttacagcc
tatgtgctcatttcactactggaagctggtgaaccatcctcaagtggagcagttagtgag
gcagctttctgcttattacaggacaaaacccaagacccctatacattagtattgaaggca
tatgccttggctttggctaggttgtctgaagcagaggctataatagagcaactcattagt

>MG452685 [organism=Procambarus clarkii]  fibrinogen
agcggcggcggcggcagcaatagaagcagcagcagtagcagtggcgtcccagaatacaac
acatataagagacccagacaggtacacgggtcgaggtaccggcaggtgcggcccactgtg
gagcctgagccaggaatcaccttcactactggatttgatggagagccaggagcgtgccac
ctacaccctcaggactcccgcaggctgcaggatgttagtgccaaggtggacctcgtcttc
gaccgactcactgaccccgattacgactacgactatttcgtcagccaccttcaccagcgt
cctgcagccatgacggctcctaataagggctacagccatggactcagtggagaaaatgga
ggcaacggagatgacgatccttcacctgaacacctattcgccaggttttggaagagcctc
ttttcccccttcaagaaaatgaagagacggttccgcgtgtttgagaaccagcttgctgcc
gtgcaaaagtcatgtaatgagtcaactaatatggagagctacatagcagaagttggcggg
gtggtgcagacgaagctcaggccactggaccaggcactgagggaggagatggagataacc
agagttgctatcaatgaccagtcagcaagcattgagaaagtctcacaggcggtgggcaac
acagcatatgcaagtgagcagctgctaggtcagatgaccaaccaatttttggctctgcgc
aacatcatccaggagaggttcgaagaatccaggaacctcatcttacagcactgtgctggt
ggtggtagcaaaacaagagatggggactacaccccaaaagagccagcttattctcccagg
gaggatgaaccctacacacccagggaaccaccagcacaaccccccacaccagcacccaga
acgccccccacaccagcagccaggacaccacagtatatcccaacggctcacccgctgccc
acctcctccagaatagagaatgtcagaaatcaagttgagcttccagaagttgaacccgaa
atacacacgttgcaaggcggagagggccacagatttcgaacccgttacagatatcgattt
catgacccacctcagagcaaaattataaaaaccaacacccactctgtaaaaaaggattta
aacagaaagtcaacccagcctaggaggggtaagaaaaaaggctctcatgtattctaccat
aagaagtcaagacgtagaggtcgcccaaggatgggtaccgaacggcagcaacatgatggg
tcgcgtgtaggccgagccagacgaagcattatcaaccaaacatcgactgcctcagacctc
agcagaggtgtaagggactgttctgacctgctgacagaaggggtctcccgtagcacactc
ttcaacttcagccccggctcactgcatcatgttcaccaggggcatgattactacaccagg
ggacctccatacctgaacttcacccgaaactggcaacaatacaaggacggatttggggat
attactagagagttctactggggcaacgacaacatctacagattggtgaaagaccaggag
atgatgattcgctttgacctctgggacttcgagggcagatatgcctacgctgagtacctc
agcttcagtattggggctgaggccgacaactaccgtctcaacgtgtttgggtaccgtggc
aatgcttctgacagcttttcagcacacaatggctacctattctcaaccttcgacaaagac
aatgacgaggctccagagtgctgcccctgtgctcctgcatatggtgggggttggtggttt
tacagttgttttgagagtaacctgaatggagagtaccacattgaccctaaagacaatgac
tactaccgcggcattatttgggagctctggttgggcgactactcactcagagctacagaa
atcaaactccgtcctgtgtcatctgatgatggcggccagccctcataccctacattgccc
cccgagccacagcccacccaacacattcccgagctgccactccgacagcaa

>MG452696 [organism=Procambarus clarkii] pacifastin heavy chain precursor   
acttgtataaacgtgagagacagggtggattgcttaaaaaaaatgagggaccatcaggct
gattttggctattttgaagctgaagatctcaatatggcagcagactcatttggtgacaaa
tttgaaacattacttcagattgtgacgggcaaagaagtaagaagcgtttacctcctagtg
cataattccacaaatctgaatatcaagagtgtttgtcacccaggagtcaacctccagcga
tactacccccgcgctttgtaccgccctgtcaccagtacctccgatgaattcgtaacagat
aagagccaggtggatgcattgagcacatcctggagtaaagcttgcattcctggatcctgg
tcacaggaccccattacagataggcagctcaaacaagataaacctcacctgtgtgaagcc
tgtgttcgtaagaattgtgatgctaaggatccttatgctggatcaggagccatccaatgt
cttcttgaccatgccgccgatgctgcttttgtctctgatgtggactttcgtaaggctagg
ctccagaatcctgaagtggaaaaactgtcacatttctgttacacgggcaatgccacttgg
catacaaagacaatcttgccacttggagacagagcgtctggtgatggagaaccttgtgac
cggggtaagaggccattaccagttctcctgtctccttcctgtgaagacatccagtgtata
agccgcagaaacatttgggtgaaggcgctgagcacacaggctaaaactgtgatagaggtt
ttgggtctacctcaaggcactcagttcaaaactgtgagggaaaaaatatcaccatctaga
gccatcaagatggctgggtacaagcttaatctgacacaaccaaagaatccagttcgtttc
tgcgtgcataatgaagccgagcgtgaaaagtgtgaggacctgaagatggcagcaagagca 
tatggtgttgatgcaggtgtgggagtggactgcttcctggaccccacagagcaccattgt
taccctgacatatacttcggtaatgctgatgttatatcactagatggtggagatgtccac
caggtaacacaagattttggttttgagcgagtgctaagtgaagtgtatgatacgggtgct
gtatcaccaacttcctcatattatgctgttgcagttgtgagagcagattccaacatcaca
gcatttagtcagctgcagggtcgcaaatcatgccacacagggattggcaaaacggcagga
tggaagctaccattagctactcttctgcacttaggattgattgatccactgcattgtaac
tatgttagtgctgctgcagagttcttcagtggtggctcctgtgctcctggtgctaaacat
ccttcatataacaaacagaacaactatgtggaccgcctgtgtagcctttgtattggggca
ggggagaatcaatgtgccaggaccagtgatgaacccttttactcctactctggtgcattc
agatgtctggtgcagggtggaggtgatgtggcctttgtcaagcactccactgtcccagac
aatactgatggttcctcttcagcagactggacaatagggctgcagtctgataggtataaa
ctactgtgtccttctggtggcactgcagccatcagtgaatttagaacatgcaaccttgct
ttagttcctgcccatgaggtagttatgtcgggtcggtcatcaccggagcgatttagtcag
gtgcggcaagtgttacttggaatatcagaagtgtttaaaggaagttctccaggaagtaag
acattccagctttatggatcataccatggcaaatcagacttgctgtttaaagactcggct
gtaggactgaaggctttaagtgacgacaccccagaggagagagaaagaaagaacgactac
tttaaaaaacttggcgagcttcacagttgtgaaattcgtgtgtgtgccctcgaggagcaa
atggcagactgtgaagccatggctgatacagtcagtgaattgggccaacagtttgtctgt
gtcagtgccagagacaggttcgactgtgttcgacgcatgatgagagggcagatagacatg
accccattgcctggaagttaccttaacattgaccctaacctgcggatcattgccatggcc
cgtgatcctagctactccattgaggaataccgctataaagctgtgatggttgtacggcga
gccacagtcagccagatacgtgaccttcgtggtaagaaggcatgccacactggctatgga
aggaccactggttggcagatccctgtggcactgctaaaacgacaaggtgtcatacaacca
ccctgcaaccccaaccagtccacactggagcatgagattgtagctgtggccactgccttc
aacagggcctgtgttcctggtgaatgggcaacatctaaatctgtggatgcatcactaaag
caacgctacgaagccatgtgttcattatgcaaaagtggaacctgtgatggtaatgatgac
tatgctggatatgaaggagctttgcagtgtctcacacagaatgggggagatgttgctttt
agcaagctcaatattgttcaacaattctttcagggcaatagagcagtgaacactagcagc
tatggtctcctgtgtgaggatggtcgcattgttgacatacactcttcaaatgccagtgac
tgcttctgggctgcccgaccctgggacacgtatgtcacacatggtgcagccagtgatgca
aaggttcaaagattgttttgggcattgatccagacaaagagaaaaggagaagaagattta
tcagttaacaattggtattttactacccttgggatccaagattcttttattgatattcta
cctgtaatggataatgtgcaaactggaaattactatgcaaaaactcgcatggacattgta
aaatctgaggagatgtgtgctgcagaggatgctgtgagattctgtgttaccactgatgat
gaacataagaaatgtgatgatttgagtaaaatgttgaaactgagaggagtgacccctgat
ctccaatgtgtcaagggattagataccagtcactgtctcaatatgattagtctgaacaca
gctgatgtagtcactctaaattactcccaaaactatgaagtacatcagttacatcaacat
tttggcattgcagctttgctgtcagagagctatgcctcggcagagtctaactcatactac
ctggtggcagtcatcaagaagggctcaggcattaatactgttagagatctgactgggagg
acaacatgtggcacattaaacaattcatcagatggtcttggtagcctgataaactgtctc
ggtgctactagtgaccccttcctcacatatgcagatgcattcagttgtcttgtggggtct
aataaagatgtagcatttgttaagcatgctattaatagtgagagtgatataaatggggag
atgaatacgcaacttatggatcctcagaacttccaacttctgtgtgcaaatggggctttt
cctgtcaccagttataatgtcaaagaatgtaacctaggaagaataccagctaacgtggtt
gtaactcgcgagtctgaatcaggaatgaggatggagaacatgcgtcatcttcttctaaaa
gcagcggaatactttgggaaaccagattcattctttaggctcttttataattatttttca
aaacataatttactatttagggatgatacaagggcactgataccagtcagtgaagataca
tacaccaggttcctttttgatatgtgggcgcaggcatgcggcttgcatgaacgtcacctc
aaatcggaggtaggcataaacttgtatgaacatcaccagattttaacaaactttcag

>MG452697 [organism=Procambarus clarkii] pacifastin light chain-like serine proteinase inhibitor 
atgaaggcgcttctgatgctggtgatgacggctgcagcgtttgcagtctctctagatgaa
acggagtgttctggagatcccgacaccacccgctggaggattgaatgcaactggtgccga
tgtattaatgggaaaggaagctgcactcgtaagggatgcccacaagttattatggatcgt
ttggtcaataccagtgaatgtgaaggatcgccaacttggaccaaaggttgcaacacttgc
tcttgtgttaatggccgggcacagtgcacaactaaagaatgtggccagagcccttctgta
gccactagatctggtcgtcaacgggtaaatgcagagaagagtgtacctaatggaagcctt
cctgatgatgctatgtgcacacccgactctaggtggaaggacgagtgcaactggtgtttt
tgtggggaaacgggcattgcaggatgcacactaatgggatgtcctgacaattatgagcac
ccacctggggagcctgtgtgtgttgacggctctagatggaaaatggacaactgtaactgg
tgcacctgcattaatggctcggctgcttgcaccgacaaattgtgcaagaagagtgtacct
aatggaagccttcctgacgatgctatgtgcacacccggctctaggtggaaggatgagtgc
aactggtgtttttgtggggaaacgggcattgcaggatgcacactaatgggatgtcctgac
aattatgagcacccacctggggagcctgtgtgtgttgacggctctagatggaaaatggac
aactgtaactggtgcacctgcattaatggctcggctgcttgcaccgacaaattgtgcatt
gagcgtattcctggtagaagccttcctgatgatgcccagtgtgtgccaggatctcgctgg
aaggacaagtgcaactggtgtaactgtggggaaaatggcaatgcaggatgcacagaaaag 
ggttgtcctgacaattatgagcacccacctggggagcctgtgtgtgttgacggctctaga
tggaaaatggacaactgtaactggtgcacctgtagaaatggctcggctgcttgcaccgaa
aaattgtgcattgagcgtattcctggtagaagccttcctgatgatgcccagtgtgtgcca
ggatctcgctggaaggacaagtgcaactggtgtaactgtggggaaaatggcgatgcagga
tgcacaaaaaagggttgtcctgacaattatgagcacccacctggggagcctgtgtgtgtt
gacggctctagatggaaaatggacaactgtaactggtgcacctgtagaaatggctcggct 
gcttgcaccgaaaaattgtgcattaagcctgaagaacaatgtactgaaggagaatcttgg
agagacgactgcaatgtatgccactgctcgaatggacgtgccatttgtaccaaaaaggct
tgtgtaacaccagttaaacgcagccagccatgtctaggagaaacgaaaaatggctgcagc
attcagaaattgccccctcattgcaaactgccaccttttataagtgatggagcattgtgt
ttggcctatattaataagtggacctatgattttgaatctagaaaatgtcaagccataatt
tatggagggtgtggaggaacaaggaacctgtataacacagaggaagagtgtaaggcatcg
tgctctctccctcccactaacctaccacatcgcacgggaagaaatgcaagtacaagacca
gaacggtgtttaaagaaacaagattctggaccatgttttgcattttttgttcgctatttc
tacaatgaagagaccaagaagtgtgaggagttcatatatgggggctgcgcgggcaatgac 
aacaggttcacaacacttgaagaatgcctggaaacgtgtgaaaatgtaacactagagtct
tcatgtgatagatccaggtgcccatggacgaggtgggctcattattttgccaagaactgc
ctgcctcggtacgagagagggtcctgctgccctaccagcttctcttgcccaagtgcagat
gcagctgaccctgagaagtgttcctacagagggcaagtgtatcctaaaggcagtaatgtg
ccagtagaagacgcttgcactgctgattgtatctgcacagattcatatgttccaggattt
ccagttgagattcactgtgcagaaatagaatgtccagaattttttatgcccccaaagcct
gggtgccgccctctgtacaaacctggcgagtgctgttcctccgagagtgattgtgttgac 
cctgacactccccatctcctggagtctcgttcagccacctgtgtctggaataacagaact
tatctagagggtgacaggatgtactttgaagactatccatgccatcagtgcatctgtagc
ccagccttcacagatccaaatggacctctgtgtttcaaagtgaattgtggacttgacttc
aggtatacctccaaatacactgaaggctgtgtccccatttactttgaagacaaatgctgc
ccaattgattggctctgccctggtgatggtcgcatttcgttgccaagtgatgtcgaccca
gaatcaggcactggagaaaaccttaaagcaacacaagctgtggaatgttaccttgggagt
ctaaacattgctcttgggtcagccctcaacacgagtgagtgcaatcttaactgcagatgc
ataacaccacctgaacccacctgtgtgcagtacaggtcttgcacactagctcaagaagca
gcattgattcaagaatgtgctgagccgtcatgtgctactggatgtgacatcatcatggat
gctgcaatgggatgtcttgtatgttcatgcaaagatgaaacctttgtgtgcccacaacac
acttgccccagtaactgtgaaaatgttttagatctccaaacaggttgtcttctctgtaag 
tgtgactgctcatatgattttgctggccagccccattgtccagtagattgtgatgtttat
gaatttgtagatgaactcacaggatgtaagagatgcgagtgcaagctcaatggcacaagc
agtacatcagttacacgtcaactctgcccagtggatttctcgggcagagccccatgcccc
atggactgtgcaatccgtcgagtggtggatgagacaacaggctgtgagaaatgtgaatgt 
gatccagaaaaaacaattaatccatttaggccacatgaacttcctccccgccctcctcta
gatagtaactgtcctacgtatgccactggtcaggccccttgccccatggattgtgcaatc
cgtagggttgtaaatgagaaaacaggttgtgaaatatgtgaatgtgatccaaataaccca
ggtcatccatttgggccccatagtcctccctatattgttaacaca

>MG452712  [organism=Procambarus clarkii]  masquerade-like serine proteinase (cmasii)  
accaccaggctcggactcttaggacctgagctcggcttgcctccagttcccatcggcggc
atcaaccagccggccagggactcagggatcatcgggtgtgtgtgtctccctgttaaccaa
gtgtgccctgagggtcaagctcctcctcctccacaaaactctcaagtaggagcacccaac
cacggagccggtcagatcgacgtgcgcatagttaacttgctgacaggtgggcagtgtccg
ggtcagaagatgtgctgtccgggcggtgttatccccccaggaccaggaccgcgccctcca
ccctccggccccgtacccatcaataccgggggctgtggcttccagaacccgctgcccata
cccaaccaaccagccaaatttgctgaggcggagttcggagagtacccgtgggtggctgtg
gtgctggacagggccaacaactacaagggtggaggagtcctcatcagcgagaactgggtg
ctcaccgccgcccacaaggtcgccaaagagagggacctgaaggtgcggttgggagaacac
gatgtcacaaagcctaaggaccacccaaattttgatcacatcgaaataccagtcggaaat
atcatcattcatcccgatttcaaagccgacaccttacagaacgacgtgggcctcttgaat
ctccagagacccgtcaatacaaatcagttcccacacatcggaacggcctgtctccctcgt
cagggccagatcttcgctggcgaaaaccagtgctgggtgaccggttttggcaaggacgcc
ttcgacggcgtcggtgagttccagcgtatcctgaaggaggtggacgtgcccgtgcaggac
cccttcgtctgccaggaaaggctcaggaatactcgcctcgggcagacattcattctagat
agaaattccttcttgtgcgctggcggtatagaagggaaggacgcctgcacgggtgacgga
ggggcccccctggtgtgtaagccggagagaggacaatggacagtagctggtctggtggct
tggggtattggctgcgccaccagtgaagtccccggtgtctacgttaatatcgcttcctac
gcagacttcatccgtcgattcgtcagagtg

>MG452718 [organism=Procambarus clarkii] hemocytin-like 
tacgtctatcagtaccgggttggcgatgacgggtttgagcaaagaataggcttcggaaat
gataccaagaaagaacttcaaccggttggtgagaagtggagtgacgggttgtgtctaaac
tgtgagtgcttgctggactctgacggccaccctcaccaccagtgtgtccaaaacatctgt
cctctcctcaataccctcccagaccacgaccagtacaagctggagagtgtaccaacacca
aatcagtgctgccctgacatcaagagaattgcttgtattgatagcagagatataattgaa
gttggagagaataaaagtgaagggtgtcgaagtgtggcgtgtgtggagaccccagaaggc
aaggtggagaagagagagatgatttactcttgtgaggagtcttgccccgcaggctggcag
tatcaaccaccaccccaacccactacccagtgctgtgggaaatgtgtacaggtggggtgt
cctgtcggggatgaggtgaagactgtgggcgagacctgggagtcagacgaccactgtacc
acctatacgtgtgccatcgatgaccatgagcagattcaggtggagagtgtgaagactcag
tgcatagagcctagtgacgaggagtttgaccgctacgtcttcaacagaaccatcgaccct
gtggcctgctgccccatctactccaaagttgcttgtctcctcaacggcaccttcatccaa
gtgggggagaaggttcaagatccgaatgatgtatgcattaacatcagctgtgtgatggat
gctgaggataacatcatgcgccatgagcatgagataacatgcaatagagaatgtgcttta
ggttcagtttacagagagccagcaacactcagttattgttgcggagagtgtgtccaagtc
agttgtgttgacaatgggacagaatattccgtgggcgaccagtgggtcaacgacgacctt
tgtcaccagtacagctgtgagttgatgaacgatgtcccgacactggtcgctgctaagaca
cgatgcccctactttaaccctgagtgtcctcaccaaaacatatatatggacgacttgggt
tgctgccagttgtgcagtgtggagccagaaggaaagtgtgagccaaaggaaatgcctccc
caagaaactgtgggcatctttgagatatctgacccggtttctggaatatgtaaaaattct
tatgctgtggaaaaggttatgcagtgttccggtcagtgtaactccaacaccgccttcaaa
ctacaaggtgaagaagcagtgcatgtgtctacatgcaagtgttgcaaaccttctgtattg
accaagatatcggtagagctgcagtgtgagtctgggaagaacatcactaatgaatatgac
aacatcgaggagtgccaatgtcaactatgtgctgaaacctccgcaggacacaaggccctt
gaactgcttcagaaa

>MH156427 [organism=Procambarus clarkii] prophenoloxidase  
gagaatcctttcatacaggtgaccccacaagttgccgagaagagagacgcaaagatggct
aacgttcaggcgcaaatgcttaaactgttcgagcggccgtacgaccctatgaacttgcgg
cgaagtgatgttcccacaggatcagcaggcaccgtggggaccaggttcggtggtgcgacg
gtcccatcactttcagatgctgataagaaccaactgggaaaggctctctccgtccctcgc
ggcagcgtgttctccttcttcataaggtcccatcgcgaggccgccaaggacctctgtgct
ttcctgatgaaaagtacaaacgccagtgaactgatgcagtcggcggccaaagtgagggaa
gaggtcaatcagtctctctacaattacgccctctccttcaccatacttcacaagcaggat
ttgcgaaatgttcgcctgccggcagtcgtggaggtcttccctcacaaattcataccacag
gaagaactgacaaaaatgcagattgaagtgaatcggactccatctactgcgacaacaccg
ctggtgattgaacacggagcagactttgccaacaccaccctgaagccagagcaccgagtg
tcatactggagggaggactacggcatcaactcccaccactggcactggcatcttgtttac
cccgctggcatgaatgtcaaccgggaccgtaaaggagaacttttctattatatgcatcag
cagatggttgccaggtacgacatggagcggctcagcgttaacctcaaacgtgtggagaag
ctggagaactggcgcgagcccatcccagatggttacttctccaagcttactgttaacaac
tccggtcggccctggggcatccgtcaggacggtaccttcctgaaggatttgagacgtaac
gatgccgggattgattttttggacattagtgatatggagctctggcggtcccgactgatg
gacgccatccaccaaggatatatgctaaatccgaatggtgagcgcatccaactctctgat
aacgtcacgacaggaaagcgagggattgacatcttaggagacgcatttgaggcagatgat
aggctgagcccacattacctcttctatggcgaccttcacaacatgggccacgtgatgctg
tcattctgtcatgacttcgacaacgcacatagggaggagatgggagtaatgggagactcg
gcgactgccttgagagacccagtcttctaccgctggcacaagtttgtggacgacgtcttc
caggagtacaagctgacgcagccgccctacaccatggaggacctgactctgccgggcgtg
gtgcttgacaaggtgggtgttgtgagggacaaccagctcaacactctcacaactggct

>MG976887 [organism=Procambarus clarkii] flocculation protein flo11-like  
atggaggaggaggctcagcgcgtctctcagggacaggtgccagagcccgtcccggccgca
gtcttgtgtaaggactcgacgccttcctccatcaacgccatcttctctccacccatcaac
cagttcgactacagttctcccactaacctcacctacaaccccttcgaaggacagagccca
cttggggactcttacatggaacagcgaatggagactgaagaagctgtggctccgctctcc
ctcggcctcaagcagccaggcgagcccttggaaggcagggaggcgccgggggaggcaacg
ggcgacgctgactcccaggaagctgcaggagcccagggcgccgccttcagccaccacgag
gcccccacgcccaccgctgaggaagttgatgcagcattggctgaacttgacagcattcca
gacggagtttgtgaatctggggacgtagaggaggaagaggacgacgaagaggggtggtct
tactttcatatggaaccccagacacggccacagagtgaagacgttttggttcatggcagt
tctgcagctgttgtgcagtcaagtaaaaacatcactgaaacaattgatcaggatattgta
aatgcctcaagtgaggatcacttgcaactgacagagggtgagctggttgacagtgttgaa
caatccacggaactgtttccggaattgaaggaccaatctgaagaccagtttggaaacttt
gtacgagaacaggctcaagagacaccaaaagattttacaattgattatccggagaacgaa
atgaacagccaattaatggatagcttccagttccagccaaaggaacagtcttcacctatg
gaagctgatcagccacctgtagtggctaatgctgcagacttccttcaaactagtattgag
aagccatttgactttgacataagttctgataaagcgaccttgatggaaacgtctctcgac
aaaattcctgatgtagtgggtagcaatgttgaacctagtagtcctcatggttcaattagc
cctcatgttccaggaagccctaggtctgtggaaggttacatcacatctgtggagttgaat
actgctgaagaaagctttggacaaaactttgctattaatcagtcacaagatttgttaata
ggagcagtggaccaaccatctggtgcatttagtgtgtatgtgagctcctccccagaacca
gctagcttagatccatctctccaaacgccaatagatcttggtaatgtattagagggagtg
accaatggaactttagagggagacttcaaagtacctgaaccagatctctcgccagtagaa
attgttcatgctcaatccacagttgaggtggttgcacctccatcacctgtagatatcaag
gaacaagaagtacagtttattgttcctaacccagtctcggagtctcctacttcaccacag
ttgttctctgaccttggtcagtcttcagacattacttttattcctgaacctgttgtggaa
cctgtagcagaggtgccagttcccgtttacatagaaggaaatacacctgtttctgagggt
gaaatggaaatgcaccctgatagcttggcagaggagccaaatgtagaagaaatggggtct
gaagaagaggaaatacctgaaattgcagaaactgtgtgtgaacctgacacacagttttca
acaagccaggcactagactcttcggagccctctaaggatcaagtcgagcctgaagcagat
gttatcaaatctccagtcgagcctgaagcagacgttgacatcaaatctccagtcgagccc
gaagcagacgttgacatcaaatctccagtcgagcccgaagcagacgttgacatcaaa


>KY974273 [organism=procambarus clarkii] tyrosine-protein kinase fer-like isoform x1 
gggtcggtgatggggttcagcgcgtccctgcagggagagcggagccacgcggcgctgctg
gcccgtcaggacgcagagctgcgcctgctggacaccatgcggcgggtgctggtggccagg
gccaagtgcgacagggactacgctgctgccctcacccacctggcccacaccgccgccaag
atggacgccccggacaacgttctcgacgactcccatctgcataaggcatggcgcatcatg
gtggaggggctggacgagtggagcagcatcatgcgccagaatgccgacaccctggtgctg
gacacggtggagaagctggccgccctcatcaccgagaagcgtgcctccaggaaggtctac
tatgaggagcaccagaggatcaccaatgaagtaactagattacaagaagctgttggaaaa
tccaagaataattacgaacaggcactggaattttacaagacctctaagacgaaatacgaa
gatcaatttctaaaaggaaaaccaggacgcaagttggatgagctgaaggaacggtatcaa
aaggcatgtaaaaagcttcaccaagttcacaatgactatgtcctgttgctgtgtgaagct
gcagactatgagagagacttccgaacagtacttctcccgggtctactcgagtatcaagag
cgagtacaggaagatatgattgacaaatggcgttcaatactgacggaagtgtgcgagttg
acagacacaacacaaggtcggtatgcccagttacaaacagaagttgcatcttctgtgtca
gccatttcgcctaagtctgaatactcgtccttctcagagaccaataagagttccccgccc
gacccagtatcctttgaattctgcagtgagcttttaggagatggtgttggttcccttcag
gctggtcagctggccgttgactcgctcacagttgactccttacgactcaggctcagtgac
attgaacacaggttgagagaagtcacaacagagcttcgtgaaaaacaaaacttattaaac
caacatgaaacagaagtgattaacatcaagaagaattctttgcaagataccaatattgca
tcaagattaccggtgttgaagagagcaagtgatgtcctgcgccgtgaactgaatgagtta
cggtgcaaggagtcgtggcttcaacatcaacacagcctcattcacgacccacttgcagca
ctgggctgtgaagaggctcctcagccttgggaggctgcacaaggtcaagtcaatggtgac
tcgcaccaacgttccgactcgctctcgctcaagacgcgctcagctgctatcaaagagctg
cttcgcaaacccttcaaccgtaagactagcgcctcacctgcatccacaccacccaccccc
accagagccaataccgaagagagaaccacagcaccagaccaacagtctctcacggaaatg
tctgcagaaggccaagcagaagtccattcacaagcagttaatggtataccagaattgaca
tatgacccggaccgttgcttagaggatgaaccatggtttcatggtgtattaccacgagag
gaggtggtgcggttattggtcaatgagggcaattatctagtgagggagactacacgtaat
gatgagcaacaaattgttctctcagtttgctggggcactcacaagcacttcatagtccag
accacacctgagggtcactacaggtttgagggtccagccttcccaaccatccaggaacta
atccttcaccagcacagctgtggtctaccggtcacaaacaagtcgggtgctatacttcgc
acgcccatcttccgtgaacgatgggaactaaataatgatgatgttgagctgagagacaaa
ataggcagaggtaactttggggatgtatacaaggctcgattaagggattcgggacttgag
gttgctgttaagacatgtagagttacacttccagatgagcaaaagaagaaattcttacaa
gaagggcgcatcctcaagcaatatgaccatcccaatatagtcaaattcattggtatatgt
gttcaaaaacagccaattatgattgtgatggaattggtgccaggcggttcattactaagt
ttcgtgaggaaccacaagggccaactgacagtgaagcagatgatgggaatgtgtttggac
actgcctctgggatggcttacctagaatccaagaattgcatccatcgtgacttggctgct
agaaactgccttgttgggcaccgcaatatagtcaagatctctgactttggcatgtcacgg
gaggaagaggaatatatagtcagtgacggcatgaaacaaatacccatcaaatggactgcg
ccagaagctctcaacttcggcaagtacacttccttgtgtgatgtctggagttatggtgtt
ctgtgctgggagatcttctcctcgggcgaagttccttatcatggctactccaatactaaa
gccagggagatgattgattcgggataccggatgctggcgcctcccagcaccccagaagag
atgtatcagctgatgctaaagtgctggcagtatgatccagagaacagaccacactttcca
gaaatatatgcatctgttgacaatatatacacgtcacta


>MG976886 [organism=Procambarus clarkii] techylectin-5b-like 
attagcgagtccttgacggctgccaaccagcaagctttagccgtccgcgagactgtcaac
aatggcgccgacgccaccaaagtcgaactccaggcattccaggacctgatcctggctaaa
ctttcagacgtgaaagtcttcgtggagcaaaaagtcaagcagatggagaaccaggtggcc
aagcttggccagatgtcggtcaatctggcggccggggattgtcaggacctctacgacttg
ggcttcaacgcttcaggtgtctactacctgcagaaattcggccggcaggtcttgtgcgac
atggagactggtcttggaggctggctggtcatccaacgcagagccaaggtcgtcgagcag
gtggacttcaaccgtgactggcacgagtacaaggcaggttttggggacctggagacggag
ttctgggcgggcaatgacttcctccacgtcctcaccaaccagaaaacctacgaactccaa
attgacatgatagacttcgagaaaggtgcctactgggcctcctacagcacgtttcgtgtg
ggtagtgagagctcgggctacgtgctggatgtgggcaactactccggcaacgccacggac
gccttcacgtaccaccacggacgacccttcacctccaacgaccgtgacaacgacctctat
aaggacggcaactgtgctacctacttctctggtgcctggtggtacgacaggtgctacgac
gcccacttgaatggagtgtttccagcgacgcccgaccgtcagaacgcctcgttcatcacc
tggtgggctcacgagaacggcaggaaagttcctctcgttctcaccagtgtcactctacga
gtcaagcccaggaaccac

>MF140473 [organism=Procambarus clarkii]  integrin  
atgcagtgcctacgtgtggtgctgtttgtggtcttcggtacactggcttgggcttcacag
gattgtaaaaacaagatatcatgctcggattgtattcaaacaccaaattgtatgtggtgt
ggaaaatcagggaattttactgatgctgatgaaaaatatttgtcaagatgcatcaaacga
acagacgaggtggcttccagatggcgtgctgcctgtggtgcagatagcattaatgaacct
gggaactactttgagatggttgatgattttgaactgacgcaagctggtgtactggctggt
agcggtagcggcagtggcattggaattggtggcagtgagagtggagaagccgtggtgcaa
ataaaaccacaacgggtcaccatgaagctcagagtccaagaggcatacagtatgcaggtg
accttcagacaggctgaagattatccagtggatctctactaccttatggacttatctaag
tctatggaggatgataaagagtctctctccaagcttggtgcacaactggctgaagagatg
cagaaaatcaccaagaactttaagcttggtttcgggtcttttgttgacaaagttgtcatg
ccctatgtcagcactgttccagaaaggcttcaggctccttgtacgaattgtgcatctcct
tatggattccgaaatgcgttgccacttactaccaatgctgaagcttttgctcgagaggtt
caagatgcacctgtatctggtaatttggatgcacctgagggaggttttgatgctattatg
caggccattgtatgtcaaaagcacatcaattggcgacaggaggctcgcagacttctggtg
ttctccactgatgcgggcttccattatgctggtgatggcaagcttggtggtattgttaag
cccaatgatggtgaatgtcacatggatctcaaaggggagtactatacacactccacactc
caggattatccttcagtgtcacagataaaccaagttactaaggaacacaagatgaacttg
atttttgccgtcactgaagagcagtcatcagtatactctcgtttgtcacaaatgattgaa
ggatctagtcagggtgaattgacagcaaattcttccaatgtcgttgaacttgtcaagcgg
gaatacaataaaattaccagtaaagtggagttgaaggacaatgccacagcgccagtattt
attcgctacttctccaagtgcaaaggtagcacagagaaggaaacttcagtttgtcaaggt
ctgcgtgtgggtgatcaagtggaattccgcgccgaaattaccgttgaaaaatgccctgcg
gataggaaagactggcaccaagtgattggcatctatccggttggcctgcgtgagaacctg
acaattgaactggatatgctctgcgactgcctgtgtgagcggccaggaaatgagggctac
atttctggagctgaagagtgtaacttgcatggcacataccagtgtggagtgtgtaagtgt
gaccaagggttcttgggcagcaactgtgaatgtggtaccaacactcctcggggaacaggc
agccttgacgactcgagttgtcgggaaacaaattcttctgctatctgtagtggccgtggc
acttgcacgtgtggagagtgcaagtgtaatgagagggatgagccagatgaggttgtagat
ggcaagttctgtgagtgtacaaacttcctgtgtaatcgtttcaatggcttgttgtgctct
ggcccagaccatggtgagtgtgtgtgtaatgattgcaagtgcaagccaggttggacaggg
gaagcctgcaactgtgaagatagtatagaaaactgcatcaaccctgccaatggtgaaata
tgctctaatcagggagaatgtgagtgtaatcagtgcaagtgttttgaaaatgctgacggc
cgctactctggcaagtggtgtgaggactgcccgacatgcaagggcaagtgcgtaccatac
aaggcctgcgtacagtgccaggtgttcgagactggtgagttcacccctgaggagtgtatc
gccaactgcacgctcttcaatgcaacacgtgttcctgaagccgttgaggaagaaggtgaa
cgactgtgcagcttctttgatgaaaatgattgccgtttcaagtttgtatacggctacgat
gagaataaggaacccatagtacgtgttcagcagacccttgaatgtccaccaaaacttgat
attcttggaattgttcttggtgtgatcggtgcaattgttgcggtgggactggcgctcctg
ctgatgtggaaggttctcactaccatccatgacaaacgggaatttgcacgttttgaaaag
gaacgcatgatggctagatgggatacaggtgagaatcccatctacaagcaggcaacatca
acatttaagaaccccatgtatggtggcaag


>MH156459 [organism=Procambarus clarkii] heat shock protein 70 kda (hsp70)  
atgcctaaagctgttggcattgaccttggcaccaccttctcatgtgtgggtgtattccag
catgggaaggtagaaatcattgcaaatgaccagggtaaccgtactacaccatcgtatgtg
gctttcactgatgcagagaggctcattggtgatgctgccaagaatcaggtagcaatgaac
ccaaacaatacagtttttgatgctaaaaggctaataggcagaaaattcaatgatgctagt
gttcaagctgatatgaaacactggccatttactgtaattagtgatggtggcaaacccaaa
attcagattgaatacaagggagaaacgaagtctttttacccagaagaaatttcatcaatg
gtacttatcaagatgaaagaaacggctgaagcttaccttggctccactgtaaaggatgca
gttataacagtgcctgcatacttcaatgattcacagcggcaagccacaaaggatgctgga
actatctctggtatgaatgtgcttcgtattattaatgaacccactgctgcagccattgca
tatggtctagataaaaaggttggtggtgaacgtaatgttctcatctttgatcttggtggt
ggtacatttgatgtttcaatcttgacaatagaagatggtatttttgaagtaaagtctact
gcaggtgatactcaccttggtggagaagactttgataatcgtatggttacccacttcatt
caagagttcaaacgcaagtataaaaaggatatgagtgacaacaagcgtgcagtaagacgg
ctacgtacagcatgcgaacgtgctaaaagaactttgtcttcatctacacaagcaagtatt
gagatagactccctgtatgaaggtgtagacttctacacttcaattaccagagctagattt
gaagaaatgtgtgctgacctcttcagaggcacacttgatcctgtagaaaagtctctccgt
gatgcaaaaatggacaagagtcaaattaatgaaattgttatggtgggtggttctacaaga
attccaaagattcaaaagttgctgcaagatttctttaatggtaaagagcttaataaatct
attaatcccgatgaagctgttgcttatggtgctgcagttcaagcagcaatcctgtgtgga
gacaagtctgaagctgttcaagacttgttgctgctggatgttgctccactttctcttggt
attgaaactgctggtggtgtaatgactgctctcattaaacgcaacaccactattcccaca
aagcagactcagacatttacaacatattcagataatcaaccaggtgttctcattcaggta
tatgaaggtgaacgtgccatgaccaaagacaacaaccttcttggcaaatttgaattgact
ggtattccaccagccccacgtggggttcctcagattgaggttacctttgacattgatgct
aatggaattttaaatgtatctgctgcagacaaatccactggcaaagaaaataaaatcacc
attacaaatgacaagggacggctcagcaaagaagaaattgagaaaatggttcaagatgca
gagaaatataaagctgatgatgaaaaccagcgtgaacgaattgcagccaagaatagtctc
gaatcttattgctttaatatgaaatctactgtggaagacgaaaagttcaaagataaggtt
tctagtactgatcgcagcaaaatactagatgcatgcaatgaagcaattaaatggttggat
tctaatcagtctgctgaaaaggatgaatttgagcataaacagaaggaagtagagcagatt
tgcaatcctatcataacaaagatgtatgcttcttcaggaggggcacctggtgcacctggt
ggggcacctgaaggtgcctccactggcggtggacctaccattgaagaagttgac

>MG910465 [organism=Procambarus clarkii]  heat shock protein 70 kda cognate 3  
atgaggtgtgcgagagtgctggccgtggtggccctggtggtcgcggtggccgccaaggag
aacaaaaaggaagacgtcggcaccgttattggcatagatcttggcaccacgtactcctgt
gttggagtcttcaagaatggcagagtagaaatcattgcaaatgaccaaggcaacagaatt
actccctcctacgtagctttcacagccgacggggaaagacttattggagactctgccaag
aaccagctgactacaaatcctgagaacaccatcttcgatgcaaagcggctaattggccgc
gaatggtcggataaatctgttcaacatgacatccagttcttccccttcaaagttataaag
aaaaatgacaagccgcacattcaggtctctacatcacagggtgacaaggtgtttgctgct
gaagaaatttctgccatggtgctagggaaaatgaaggaagttgcagaagcttacctgggc
aagaccgtcacccatgctgtcgttactgtaccggcttatttcaacgatgcccagcgccag
gctacaaaagatgctggcatcatcgctggtatgacggttatgagaataattaatgagcca
actgcagcagccattgcttatggcattgacaagaaagatggagaaaagaacattttggtg
tttgaccttggtggtggcacttttgatgtatctctgcttactattgattctggtgtattt
gaagtggttgccacaaatggtgacactcatcttggtggtgaagactttgatcagcgtgtt
atggaacacttcatcaaactctacaagaaaaagaagggcaaggacatcagaaaagacaat
cgtgctgtgcagaaacttcgtcgtgaggtagagaaagcaaagaggtctctctctgccagt
caccaggtcaggattgaaatcgaatccttctttgaaggagaggacttctctgaaacactt
actcgtgctaaatttgaagaattgaacatggatctcttcaggtcaacaatgaagcctgtc
cagaaggtgcttgaagattctgacttgcagaagaaggaaattgacgaaattgtattggta
ggcggttctacccgtatcccaaagatccagcagttggttaaagagttcttcaatggtaag
gagccatcacgaggtattaatcctgatgaggctgtagcgtatggtgctgctgtgcaagct
ggtgttttatctggagaagatgacactaatgacttggtattgttggatgttaatcccttg
acacttggtattgaaactgttggtggggtaatgacgaaactcatctctcgtaacactgta
attcctacaaagaagtcgcagatcttctccactgcttcggataaccagcataccgttacc
atccaggtatttgaaggagagcgaccaatgacaaaagacaaccacatacttggcaagttt
gacttgactggtattccacctgctccacgtggtgtgccccaaatagaagttacttttgaa
attgatgctaatggcattcttcaggtatctgcagaagacaagggtacaggcaacaaggaa
aagatcgttattacaaatgaccaaaatcgtcttaccccagaagacattgaacgtatgata
aaggatgcagaggtgtttgccgatgaagacaagaaattaaaggaacgtgttgaatctaga
aatgaactagaatcttatgcctacagtttgaagaaccaagttaatgacaaagagaaactt
ggtgcaaagctttctgatgaagacaaagaaaagattgaggaagctattgacgagaagatt
aagtggctagaagaccatcctgatgtagatgcagaagattacaagacgcagaaaaaggag
ctagaagatattgttcaaccaattgttgccaagttgtaccaaggtgctggtggtgcccca
cctacagggagcactgatgaagaatttgacaaagatgaattg

>MG910466 [organism=Procambarus clarkii] heat shock protein 70 kda isoform 1   
atggctaaaactactgcagttggtatcgatttgggaactacctactcctgtgtgggcgtg
ttccagcatggcaaggttgaaatcatcgccaacgaccagggcaacagaacaacgccctcc
tatgtggcattcacagacacagaacgcctcattggtgatgcggcaaaaaaccaggtggcc
atgaatccaaacaacacagtatttgatgcaaagagattaattggtaggaagtttgatgat
cacaatgtccaggctgatatgaaacattggccattcgacgtcatcaatgataacacaaag
ccaaagattcaagtaaattacaaaggggacgttaagactttctacccagaagaaatttcc
tcaatggtgctaatcaaaatgaaggaaactgctgaagcatacttgggaactacagtgaag
gatgcagttgtaaccgtgccagcgtacttcaatgattctcagcgccaggctaccaaggac
gctggaaccatctctggtctcaatgtgctgcgtatcattaatgaacccaccgccgctgcc
atcgcttatggtctcgacaagaaagttggtggtgagcgcaatgtactcattttcgatctt
ggcggtggtacttttgatgtgtccatcttgaccatcgaggatggcatcttcgaagtaaag
tcgactgctggtgacactcatttgggtggtgaagactttgacaaccgtatggtaaaccac
ttcattcaagagttcaagcgcaagtacaagaaagatccaactgaaaacaaacgtgccctt
cgccgacttcgtactgcttgtgaacgtgcgaagcgcactttatcgtcctcgactcaggct
agtgtagaaatagattcgttgttcgagggtatagacttctacacctctattacacgtgcg
cgtttcgaagagttgtgcgctgacttgttccgtggtactctagagcctgttgagaaatct
cttcgagacgcaaaaatggacaaagcccagattcatgatatagttcttgtgggaggttct
actcgcatcccaaagattcagaagcttttgcaagatttcttcaatggaaaggaactgaac
aagtcaattaatccagatgaagctgtagcgtatggtgcagctgttcaggctgccattctt
tgtggagataagtctgaagctgttcaggacttgctcctactggatgtcactcctctctcc
ttgggtattgaaactgctgggggagtgatgactgctctaattaaacgcaacaccaccatt
ccaacaaagcagactcagactttcaccacttactctgataaccagccaggcgtgcttatt
caggtttacgagggagaacgtgctatgaccaaggacaacaaccttctcgggaagtttgaa
ctaactggcatccctccagcacctcgaggtgttcctcagattgaagtcaccttcgatatt
gatgccaatggtattcttaatgtgtctgctgttgacaagagcactggcaaggaaaacaag
attactatcaccaacgataagggtcgcttgagtaaagaggaaatcgaacgtatggttcaa
gatgcagagaaatataaggctgaagatgagaagcagagagatcgtatttcttccaagaac
tctctagaatcctactgcttcaatatgaaatctaccgttgaagaagaaaagtttaaggac
aaggtttctgaagaggaccgtaacaagataatggaagcctgcaatgatgcaatcaagtgg
ttagatgcaaaccagcttggtgagaaggaagagtacgagcacaagcagaaggaaatagag
caagtttgcaacccaatcatcacaaagatgtaccaggcagctggaggtgctcctggcggc
atgcccggtggtatgcctggtggtttccctggtgcccctggcgcgggtacgggtgctgct
cctggcagtggcggctctggacctaccatcgaagaagtggat

>MG910467 [organism=Procambarus clarkii] heat shock protein 70 kda isoform 2    
atggctgacggacgtaaagcaattggtattgatttaggtacaacctattcgtgtgttggt
attttccaacatggtaaagtagaaattattgccaacgatcaaggtaatcgtacaacacca
tcgtacgttgcttttaccgacagcgaacgattaattggtgatgcagcgaaaaatcaagtc
gctatgaatcccaacaacactgtctttgatgccaaacgtttgattggacgtaaatttgaa
gattcaactgttcaatcggacatgaaacattggccattcaaagtgatcagtgatggtggc
aaaccaaagattcaagttgaatataaaaatgaaacaaaatcgttcacacctgaagaaatc
tcttcgatggttttaacaaaaatgaaagaaattgccgaagcctatcttggcaaaaaaatc
tctgaagctgtcgttaccgttccagcttatttcaatgattcccaacgtcaagcaacgaaa
gatgccggtgttattgctggtctcaatgttttacgtattatcaatgaaccgacagctgct
gccattgcttatggtttagacaagaaagtgtcggctgaacgaaacgttctcatctttgat
ttgggtggtggtacttttgatgtgtcaattttaaccattgaagagggtattttcgaagtc
aaatcaacggctggtgatactcatttgggtggtgaagattttgacaatcgaatggtttca
catttcgttcaagaattcaaacgtaaacatggcaaagatttacaagataacaaacgaggt
ctccgacgtttacgaacagcttgtgaacgtgccaaacgaacattatcatcatcatcacaa
gcttcgattgaaatcgattcacttcatgaaggtgttgatttctattcaacgatcacacgt
gctcgtttcgaagaattgaatgctgatcttttccgttcgacattggaacccgtcgaaaaa
tcacttcgtgatgctaagatggacaaagctcaaattcatgaaattgtcctcgtcggtggt
tcaactcgtattccaaaagttcaaaaacttcttcaagattatttcaatggcaaagaattg
aacaaatctatcaatcctgatgaagccgttgcttatggtgctgctgttcaagccgccatt
ttaactggagacaaatctgaagatgtcaaagatttacttttacttgatgttgctccactt
tcattgggtattgaaacagcaggtggtgtgatgacagcattgatcaaacgtaacacaacc
attccaacaaaacaaacacaaacatttaccacctattcggataatcaaccaggtgtcttg
attcaagtctatgaaggtgaacgtgctatgaccaaagacaatcatttattgggtaaattc
gaattatcgggtattcctccagcaccacgaggtgtcccacaaatcgaagttacattcgat
attgatgccaatggtattttgaacgtctcagctatggacaagagttcaggcaaagaaaac
aaaatcaccattaccaacgacaaaggtcgtttatcgaaagatgaaattgaacgaatggtt
tctgatgctgaaaaatacaagaaagaagatgaatcacaacgtgatcgaatttcagcgaag
aattcattggaatcctattgcttcaacatgaaaacaacaatcaatgatgaaaaattagcc
gataaaatcgatgctgatgacaagaagaagatcactgaagcgatcgaagaagcattgaaa
tggatggaagcgaatcaactcgctgaaaaagaagaattcgaacacaaattgaaagaagtt
gaaaaactctgtgcacccatcatgacaaaactttatgctggtgccggaggtgctggtggt
atgccaggcggtatgccaggaggtatgcctggaggtatgccaggtggatttccaggaggt
gccgctggtggtgctggtggaagtgctggaccaacaattgaagaagttgat

>MG910468 [organism=Procambarus clarkii]  heat shock protein    
atgtccgacaacaaaatggaacaagaaagtggcgatcttgaaacattcgcttttcaagct
gaaatcgcccaattgatgtccttgatcatcaatacattttactcgaacaaagaaattttc
ttacgtgaacttatttcgaatgcgtccgatgctttggacaaaattcgttatgaatcgttg
actgatccatcgaaattggatacaggaaaagatcttttcattaaaatcattccagacaaa
gccagcaacacattgacaattatcgataccggtatcggtatgaccaaagctgatttagtc
aacaatctcggcacaattgctcgatcaggaacacgagcttttatggaagctcttcaagct
ggtgccgatatttcgatgattggtcaatttggtgttggtttttattcgtgttacttagtt
gctgatcgtgtgacagtaacatcaaaaaataacgatgatgaacaatatgtttgggaatca
agtgctggtggttcgtttaccatcaaacgcgacacaactggcgaacctttaggtcgcgga
acgaaaatcgttatgtttttgaaagaagatcaaaccgaatatttggaagaaaaacgagtt
aaagaagttattaagaaacattcacaattcattggttatccaatcaaattattagtgcaa
aaagaacgagaaaaggaaatttccgatgatgaagctgaagacgaaaagaaaaccgaaaag
aaagatgatgacgacaaaaaagacgaagccaaagtcgaagaagttgaagatgacgatgat
gacgacaagaaaaaagataccgacaaaaagaaaaagaagaaaatcaaagaaaaatacacc
gatgaagaagaattgaacaaacaaaaacccatttggacacgaaatcccgaagatatttca
actgaagaatacgccgaattctacaaacaattgacaaacgattgggaagatcatttggct
gtgaaacacttcagtgttgaaggtcaattggaatttcgagctcttctcttcattccaaaa
cgcgctccattcgatttattcgaaaatcgcaaaacaaagaattcgatcaaattgtacgtt
cgacgtgttttcatcatggaaaactgcgaagatcttatgcccgaatatttgaacttcatc
aaaggtgttgtcgattcggaagatttaccattgaacatttctcgagaaatgttacaacaa
aacaaaattttgaaagttattcgaaagaatttagtgaagaaatgtatggaattaatggaa
gaattgaacgaagacaaagaatcatttaagaaattctacgaacaattttctcgaaatctt
aaactcggtattcatgaagattcaaccaatcgagcgaaattggcatcgtatcttcgttat
cattcgtcaacatcaggtgatgaagtgacgtcgttcaaagaatatatttctcgaatgaaa
gaaaatcaaaaagatatttattacatcaccggagaatcgagacaagtcgtcgatcaatcg
gcttttgttgaacgtgttcgtaaacgtggtttcgaaattatttacatgaccgaaccaatt
gacgaatattgtgttcaacaattgaaagaattcgaaggcaaaaaattagtttcagtgacg
aaagaaggtttagaattgcccgaagacgaagaagaaaagaaaaaacaagaacaagacaaa
gaaaaatacgaaacactttgcaaagttatgaaagatattctcgacaagaaagtcgaaaaa
gttttgatcagcaaccgattggtttcatcaccatgttgtatcgttacatcacaatacggt
tggtcagcaacaatggaacgtattatgaaagctcaagctttacgtgatacatcaaccatg
ggttatatggccgcgaaaaaacatttggaaatcaatccggatcattcgatcatcaaaaca
ttgaaaaccaaagttgatcaagacaaaaatgataaatctgttaaagatttagtcactttg
ttatacgaaacatcgttattggccagtggttttactttggaattaccacaacaacatgct
gatcgtattttccgaatgatcaaactcggtttaggtatcgatgaagaagatccaactgaa
agcagcggtgccactggcgaatcaggttcagatatgccacctctcgaagccaccggcgac
aattcagctgccgtttccgctgaagcttcccgaatggaagaagtcgat


>MG910469 [organism=Procambarus clarkii]  heat shock protein 90 kda  
atgcctgaggaaacaatggaggaagtggagaccttcgccttccaggcggagatcgcccag
ttgatgtctctcatcatcaacaccttctacagcaacaaggaaatcttcctgcgagaactg
atctccaactcttctgacgcgctggataagatccgctacgagtcgttgactgatccgtca
aagctggactccggcaaggagctgttcatcaaactagtgccaaataaaaatgaccgcact
cttacaataattgacagtggcatcggcatgaccaaggctgatctggttaacaatttggga
accattgctaagtctggcaccaaggcgttcatggaggcactgcaggctggggctgacatc
tccatgattggtcagtttggtgtgggcttctactccgcctacctggtggccgacaaggtg
accgtcatctctaagaacaatgatgatgaacaatacatttgggagtcttccgcaggagga
tctttcacggtccgtactgatcatggtgagccattgggtcgaggtacaatgatcacactg
ttcctgaaggaagaccagacggagtacctggaggagcgacgcatcaaggagatagttaag
aaacattcccagttcattggttaccccatcaagcttgtggtagagaaggagagggacaag
gaagtgtctgatgatgaagaggaagaaaaggaagatgaaaagaaagaaaaggaagaggaa
aaagaagagaaagaagacaaggaagaaaaagaagagaagcccaagattgaagatatcggc
gaagacgaggacgccgacaagaaagaaggcggcaagaaaaagaagactgtaaaagagaag
tacactgaagatgaagagctgaacaagacgaagccactctggactcgcaaccccgacgat
atctctcaagaagagtatggagagttctacaagtctctcactaatgactgggaggatcac
ttggccgtaaaacacttcagtgtagagggccagctagagttccgggccttgatcttccta
ccccgacgtgctccttttgatctctttgaaaaccgtaagcagaagaacaagataaagctc
tatgttcgtcgcgtttttatcatggagaactgtgaggagctcattcctgagtacctgaac
ttcttgaatggtgtggtggattctgaagatcttcccctgaacatctctcgtgagatgctc
caacagaacaagatcttgaaggtaattcgcaaaaacttggtaaagaaagcactagagtta
tttgaggaattaattgaagataaggacaactataagaaattctatgaaaacttttctaag
aacatcaagctgggcatccacgaggattcgacgaaccgcaaaaagctggcagagtttttg
cgctatcacacttctgcttcaggtgacgacatttgctcgctgaaggactatgcctctcgc
atgaaggagaaccagaagcatatttactacattacgggcgagactcgtgagcaggtgcac
aactctgcctttgtagaaagagttaagaaacgtggctttgaggtaatctacatgactgaa
cccattgacgagtactgtgtacagcaacttaaggaatatgacggaaagcaactggtgtct
gttacaaaggaaggtctagagttccctgaagatgaggaggaaaagaagaggtttgaggaa
cagaaatcaaagctggagaacctttgcaaagtagtaaaggacatccttgacaagagagta
gagaaggtggtggtgagcaaccgcctggtgacctctccgtgctgtatcgtgacctcccag
tatggctggaccgcaaacatggaacgcatcatgaaggctcaggcactgcgagacacctct
accatgggctacatggctgccaagaagcacctggagatcaacccagatcacagcatcatt
gagaccctcaggcagagggctgatgctgataagaatgataagtctgtgaaagatctagtc
atgctgctcttcgagagtgccctcttgtcttcagggtttactctagaggatcctggtgtg
catgctggacgtatttacagaatgatcaagcttggtctgggtattgaggaagatgatgcc
ccagcagaggagactacagaaggtagtgtggaagagatgcccccacttgagggagatgat
gatgatgcgtcacgaatggaagaagtagat


>MG910470 [organism=Procambarus clarkii] small heat shock protein    
atggaaggtttcaagcacattcccgtgaaactcggagacttcagcgtcattgatcaggaa
ttcaactctattcgcgaaagattcgattctgaaatgaagaaaatggaagatgagatggct
cgcttccgaaatgaactgatgaatcgagaatcgtctctcttccagcgctccatgctcaca
tcttccagccaacaagatcaagccagttccaaccagggtactgggtcttggctggaaggg
atgaattcacctcttatccagcaagatggtgactgtaagcagctaaagctacggtttgat
gtaagccagtacaagccagaagagatcgttgttaagactgtggataataaactcttggtc
catgccaaacatgaagagaagacagatagtcgctctgtttaccgtgaatataatagagag
ttcctgcttcccaagggtacaaacccagaactgatcaaatcttcactctctaaagatgga
gtgttgactgtggaatcgccacttccagcaatcgttggaggtgatgaaaaagtcattccc
attgcacagaac

>KY974307 [organism=Procambarus clarkii]  glycogen synthase kinase-3 beta-like   
atgagtggacgacccaggactacaagcttcgctgaagggaacaaaggaccgccttcagtt
tccttcccgggcatgaaaataagcagtaaagatggcaacaagatcacgacagttattgcc
accccgggtcagggctcagatagacctcaggaggtatcctacatggacacgaaagtcatt
ggcaatggcagttttggtgtggtgttccaagccaagctgtgcgagactggggagctcgtc
gccatcaagaaggtgctgcaggacaaacgctttaagaatcgagaacttcagataatgaga
agactagaacattgtaatatagttaaactgatgtatttcttctattccagtggagataag
aaagaagaggtgttcttgaacctagtgttagagtttatcccagagacagtatataaagta
gcaaggcatcatagcaaacagaaacagactataccaatcagctatattaagttgtacatg
tatcagttgttccggagccttgcgtacattcactctttgggcgtgtgtcatcgtgacatt
aaaccccagaacctccttttggatcctgagaccggggttcttaagctatgtgacttcggg
agtgccaagcacttggtacgtggggagcccaatgtgtcgtacatctgctctcgttactac
agggccccagagctcatatttggggctaccgactacaccaccaatattgatgtatggagt
gcgggatgcgtgttggcagagctgctgcttgggcagcctatcttcccaggtgactcgggt
gttgaccagttagtggaaattattaaggttcttggcacacccacccgtgagcagatacgg
gagatgaacccaaattatacggagttcaaattccctcaaattaagtctcatccatggcaa
aaggtatttcgtcagcgtacgcccgaagacgctattaaccttgtcgctcggctgttagaa
tacaccccttcggctcgtatcactccactgcaggcatgtgcacacaagttcttcgacgaa
ctcagggaccccaacaccagactacccaacaaccgggaattgccacccctttacaacttt
accgaacaagaaatcaagatccaacctgagttgaacagcaaactgattcctccacattat
cgtggggaaccagctaacagtagcaccgggggcggctcatctgctgtggactcatcagag
ggtgctgcagctgctgctgtcaatgataactga

>KY974307 [organism=Procambarus clarkii]  glycogen synthase kinase-3 beta-like   
atgagtggacgacccaggactacaagcttcgctgaagggaacaaaggaccgccttcagtt
tccttcccgggcatgaaaataagcagtaaagatggcaacaagatcacgacagttattgcc
accccgggtcagggctcagatagacctcaggaggtatcctacatggacacgaaagtcatt
ggcaatggcagttttggtgtggtgttccaagccaagctgtgcgagactggggagctcgtc
gccatcaagaaggtgctgcaggacaaacgctttaagaatcgagaacttcagataatgaga
agactagaacattgtaatatagttaaactgatgtatttcttctattccagtggagataag
aaagaagaggtgttcttgaacctagtgttagagtttatcccagagacagtatataaagta
gcaaggcatcatagcaaacagaaacagactataccaatcagctatattaagttgtacatg
tatcagttgttccggagccttgcgtacattcactctttgggcgtgtgtcatcgtgacatt
aaaccccagaacctccttttggatcctgagaccggggttcttaagctatgtgacttcggg
agtgccaagcacttggtacgtggggagcccaatgtgtcgtacatctgctctcgttactac
agggccccagagctcatatttggggctaccgactacaccaccaatattgatgtatggagt
gcgggatgcgtgttggcagagctgctgcttgggcagcctatcttcccaggtgactcgggt
gttgaccagttagtggaaattattaaggttcttggcacacccacccgtgagcagatacgg
gagatgaacccaaattatacggagttcaaattccctcaaattaagtctcatccatggcaa
aaggtatttcgtcagcgtacgcccgaagacgctattaaccttgtcgctcggctgttagaa
tacaccccttcggctcgtatcactccactgcaggcatgtgcacacaagttcttcgacgaa
ctcagggaccccaacaccagactacccaacaaccgggaattgccacccctttacaacttt
accgaacaagaaatcaagatccaacctgagttgaacagcaaactgattcctccacattat
cgtggggaaccagctaacagtagcaccgggggcggctcatctgctgtggactcatcagag
ggtgctgcagctgctgctgtcaatgataactga

>MG976888  [organism=Procambarus clarkii]  tax1 binding protein
atggacggtccaatgagtaaagaagacagccccaggcgggattttgatgaactgagtgtg
gcctctgacttcagcatcataccagagagctttgctggccacgaagatcaggcatttaac
gaagcaagaagcatggctagtgaaagagctctgctcaagtctgaggacctcgagccctca
cttgctgcagagacctcatttggaaaggttctcttccagaatattcaggcaacctataca
gctgattctgacatagctgtctcatatgtgttgactcccagcgtgacagcaaaatcgtct
gatcgtattgcgctctatcgcgtagggtttggatcaccccaagactacttgtgttatcag
tgggctccaacacctagtaaagaccacacacaaaatcaactgcctcttactgtggtgttc
aaagcaagtaacttgccaaaggatgctggagagttcttccagttctgttacgtgacacac
gagagccacattgtgggagtgtcgacacccttccagctgcaacagtttgggtgtgttggg
gtgaacaatgtgtgcgggatggacgacggggaggatggcatggtggtggtgtgcaccaac
gagagcatccttcatgacaaggttaacaagttgtcaaagcaaaatgaaaaactgatggga
gatgtaagcacacagaagcagctgatggaagagaggcagagagagctggatgacaagtca
cagcagctcagtatgtgtcagcatcatcttcagggtctggaggccaaaatgaagatagag
accgatgaaaagaacgagttaatggggagaataggacaggtggtggaggagaagggccat
ctggaggatcgtgtcaagactctggaccgttctctggcaacatctagtgtcagagtagca
gaacttgaagctcatattcttgctatcactgaagagaaaaggaagctggatgaagaattg
ttgatggttcgtaagcttcgagagcagctggaacatgctctgttgaagtgtcaggaagaa
ttatctgaaagcgaggggaaactcaagacgacagcagatgagttggaggcagctcgaaga
gagagagaccatgcagtgaaggagttggagttgtggacatccagtgctgcagcagacaag
aatgagaaagattctttgtcacttaaattttcaacagtgaatgaagagctgattaataag
cttgaagagcttgaccgtagtaggaaggtaacccaggagttagaagaccggctcactgac
actgttatacagatgacgagcacaaaggataagctgaaggatgttgagaagaaacttgta
gatgccgaggaacaaaaacacattcatgaagaacgtgaagctgttgttaaccaagataat
caccagctcaaggctactatttgtcagcttaaggaaaagattgaattattggaaaatgtt
caggagagagatcagagtggacgagaagctgccgagaagattgctagtgacctgagtagt
cgccttcaggctgccaaggctgagtatcagaccatagctatcaccaacaaacgtcttgcc
aagaaaattaagaagctccgtcagtccatgaactctcaaggagagaatgataagcagtca
gcgatgacgtcttctgtatcatcacaagttagtgcatggttccatgtggatgatgatgga
gataatgatgcagatgacttggaagtggctgcttgtagttatgaggcaggtgtacctcct
ccggctatggtccagtcgtgttccacagtactaactggaacgtcttgcactagttgctcc
catacaacccagcagttaagtgaagtggttcatcgcaaaatggaagatatagtacgggaa
ctttctcttcagattaattctcttaagctgcagttgcaggcacgtcaagaggaacaggag
tcacatactgagagggttgtccttgatgtgatacagccactggagtcacaacctgcatca
gaaacacaagaggtagttatacaatcacaagtagacgaagaacaaagtgagtcagtacat
gaagaacagctgcagaacaattcacctgaagctcaggaggaagatgcaacaccaacagtt
caaaacagcacagatgagacacaagttctgtacagcaacagctttttgccagctcagcga
acagcaccagtctttcttcctgagaatgacagacaagtccccagtgtacaccacgaagct
aatggtgcttctgttcggccatcggccccatctccaactccctccatctatccttacctg
ccatgtagccagtcgggtgctaacggtgcttcagccatgctagtgaccaaccctgtcact
ggtgcctcactagtgatgtcaccaccacatattcctacagctcaaccaatgcctggttct
tttcttccgcctccactacagccagagacgaccccaacagccattcaggcagctgtaatg
agccagttccctgctcagcagctgcctggaaatcagggccacgagtctgatgatgatgac
ttccacagcaccagtgacaatgatgactctgtgacccttcccactcaccaggagcaaagt
cacttgattcagtgtccaatgtgcagcctttcatttcaaccggaagccatgagcctgctg
gaggagcacatcaactctcacctggagcatgtttgtccagtgtgctcgacggctttccaa
cgaaacaaccaaaaacgctttgaagagcacgtccatgcccactttgccgaagatggtccg
gacgacaccaaccctttggatgatccctcaggtccctggggtccacagttcagagcagcg
cgcctcttggagattgat

>MG452707  [organism=Procambarus clarkii]   tumor necrosis factor (tnf)  
atggagaaaactccaatgtattcagtggtgacaccgcctcacccgtgtaagcgacaatgg
gtagcgtgggtagccacgggtgtgagtataatctccttggttgcggcttgtgttacggcc
tccgtggcgatgcaacaggttgaccgtgtcacggaactcgaggagaggatgattgagatg
cagagccacatggaagacatcctcaagttcactctcagcagacacgacttcttggagtat
gaagacgaccccactgctgactcacagcttggtacccacgaggagctgaccatccagcga
gtgttgaggagaaaaagagaagctgctttagacgacaatggtcaggctcctgtgcccatc
tacgaacaggcctacggagtcgacctcaagggtcgctccaggaaggaaggtcttcgtctg
tactcctctttgatggacacccagggggaaggagacccaacatccccggaggtgaccata
gaagccacggactcgcccattaagccccatcatagaaccggcctactggaccccactggc
tccatcgtgtggcctctgaaggaaatatcgaacttgtggtcgtcgccgaagcgcagccac
cggtacgaacatgcttcaggccctcaaatctcctccagaatcgttatcggcgccagggac
gatgcggacgattacatagataacgccctcaccccgcagaggcgacgagggccaccggtc
ttcgagcgccgctctcgaactaagagtttgcacagctccggtagaagggttcggcttcgg
cagaggacgccagtccaggctaacacaaaaccggtgcccgtcatgttccggaattctctt
gtgaaggccaccgaccgtcacgacggcttctcgggccagaacagtgtagttccaaaggcc
tcccgtgtcccccagtcacccaccgtggtggaggtggtgcagcgtccgggtaccatcaag
aagataccggaaagtctgagttacccccgtagaagtgttcgctttagtcaggacacgaag
aagaaacccaggaagaaggttggccacggccaacgccgccgccagcggacatcaggctcc
ctggctcactttgaggccgctccttctaacaggacttcacgacacgggtatggcggtaga
caaatacacgaagaatggtctccggctgtctggatggacaaattgggcctcaatcgcaaa
tacacactgaaccatggaaaggtgacggtcagggaagccggactctactacctctatgct
caggtgttgtacgaatccggacgtctcggcaccggtttccagatcctggttgatgacatc
ccgatcatggagtgcactctggcgccaacccagccctcacattcctgtcacactgctggc
gccacctatctgcccaagaacgcggccgtctacattaaagatgttgagcagtacacgacg
cccgtcagacgccacgaaaatactttcttcgggctgctgaagctcatggacgcccccaac
actgccgaggaattagtgctgggc

>MG452708 [organism=Procambarus clarkii] TNFSF    
atggagaaaactccaatgtattcagtggtgacaccgcctcacccgtgtaagcgacaatgg
gtagcgtgggtagccacgggtgtgagtataatctccttggttgcggcttgtgttacggcc
tccgtggcgatgcaacaggttgaccgtgtcacggaactcgaggagaggatgattgagatg
cagagccacatggaagacatcctcaagttcactctcagcagacacgacttcttggagtat
gaagacgaccccactgctgactcacagcttggtacccacgaggagctgaccatccagcga
gtgttgaggagaaaaagagaagctgctttagacgacaatggtcaggctcctgtgcccatc
tacgaacaggcctacggagtcgacctcaagggtcgctccaggaaggaaggtcttcgtctg
tactcctctttgatggacacccagggggaaggagacccaacatccccggaggtgaccata
gaagccacggactcgcccattaagccccatcatagaatatcgaacttgtggtcgtcgccg
aagcgcagccaccggtacgaacatgcttcaggccctcaaatctcctccagaatcgttatc
ggcgccagggacgatgcggacgattacatagataacgccctcaccccgcagaggcgacga
gggccaccggtcttcgagcgccgctctcgaactaagagtttgcacagctccggtagaagg
gttcggcttcggcagaggacgccagtccaggctaacacaaaaccggtgcccgtcatgttc
cggaattctcttgtgaaggccaccgaccgtcacgacggcttctcgggccagaacagtgta
gttccaaaggcctcccgtgtcccccagtcacccaccgtggtggaggtggtgcagcgtccg
ggtaccatcaagaagataccggaaagtctgagttacccccgtagaagtgttcgctttagt
caggacacgaagaagaaacccaggaagaaggttggccacggccaacgccgccgccagcgg
acatcaggctccctggctcactttgaggccgctccttctaacaggacttcacgacacggg
tatggcggtagacaaatacacgaagaatggtctccggctgtctggatggacaaattgggc
ctcaatcgcaaatacacactgaaccatggaaaggtgacggtcagggaagccggactctac
tacctctatgctcaggtgttgtacgaatccggacgtctcggcaccggtttccagatcctg
gttgatgacatcccgatcatggagtgcactctggcgccaacccagccctcacattcctgt
cacactgctggcgccacctatctgcccaagaacgcggccgtctacattaaagatgttgag
cagtacacgacgcccgtcagacgccacgaaaatactttcttcgggctgctgaagctcatg
gacgcccccaacactgccgaggaattagtgctgggc

>MH156433 [organism=Procambarus clarkii]  multiple epidermal growth factor-like domains protein 10-like   
ggctactgtagcaacacatgtggcccaaatgaggatgcattcttcaatctctgttcgtct
agcgtctgctcctgctgcgttccaaaggccttgtgcagccttccgaccaccgcctgtacc
ctcaaggggggctactgtagcaatacatgtggctcaaatgagaatgcatttccgaatctt
tgcatgagcagcaattgttcttgctgcgtaacaaagccctcgtgcaacactcccaccagt
gcgtgtaccgccaagggcggctactgtagcaacacatgtgccgtcaatgagaatacgttc
tacaatctctgcaacactaaagactgcgcctgctgcgttgcaaagccctcgtgcaacacg
cccaccagtacttgtacagccaagggcggctactgtagcgacacatgtaccacaaacgag
aatgcactgtacaatctctgcaacagtgcaaactgctcttgctgcgttaaaaagccaatg
tgcagccttcccaccagtgcgtgtacagccaagggcggccactgtagcaacacatgtacc
attaatgaggttccttactacaatctctgcaatactatagactgctcctgctgcgttcca
aagccatcatgcagcgctcccagcaatgcatgtaatgccaagggcggctactgtagcaac
acatgtggcccaaatgaggatgcattcttcaatctctgttcgtctagcgtctgctcctgc
tgcgttccaaaggccttgtgcagccttccgaccaccgcctgtaccctcaaggggggctac
tgtagcaatacatgtggctcaaatgagaatgcatttccgaatctttgcatgagcagcaat
tgttcttgctgcgtaacaaagccctcgtgcaacactcccaccagtgcgtgtaccgccaag
ggcggctactgtagcaa

>MG910478 [organism=Procambarus clarkii] fibrillin 2 
gacaaccgacgtgggtcatgttggactaaggtaaaggatggacactgtgaaaacaatcta
cccaagttgactctcaaatcagaatgttgctgtactattggaaaagcttggggttcccca
tgtgagatctgcaaccttggtgactgtgactgtcctattggttttgcaaagatggatggt
aagacttgtcaggacatcaatgagtgtcagttgaacccaggcatttgccagggtggtggt
gagtgtgtcaatactgatggctcatttacctgcaactgtcctcccggccttacccttgat
gacaccaagaccaagtgcctagatctgcgagaagagatttgctaccttgaatttagaaat
ggaatttgcagcaaggagttagaggggctgttccgaaaatcgatgtgttgttgtacagtt
ggcaaggcttggggcgagttgtgtgaggcttgcccacgccctaacactgattcctttgat
gagctctgcccaaaaagctatggctatgatggacgtaaagatgtgaatgagtgtacaact
tactctgacatttgtgacaatggtcgctgcagaaactcagttggctccttttcgtgtcga
tgtaaccaaggctatgcattggatgaagatggaatgaaatgtgttgatattgatgagtgt
ggcatcatgcacggtgtttgtggaaatggtacctgccagaacactgcaggatccttcata
tgtgactgtgatgaaggctttgaatctacaatgatgatgcaagtttgcatggatatcaat
gagtgtgaccgcatcactagcctgtgtcgtggtggccgctgcataaacactccagggagc
tttaggtgtgagtgccctccaggccatgagctctcctcaaatcaacgcttctgcaaggat
attgatgagtgttctcgtacatcaggcatctgttctaatggtgtgtgcgaaaacatgatg
ggcacgtaccagtgtatgtgtaatgatggatatcaacaaacagggcagaaatctcactgt
gaagacatcgacgagtgcagtttaaacaacggtggctgtgatgatatctgcattaacact
ccgggacatttctcttgctcctgttctactggatacatgttgctcatggatggacgttct
tgtgcagatgttgacgagtgtaaagaaaattccaagatctgtgcaggtggtgtatgtact
aatactccaggcagctacatgtgcacctgtgagggaggccttcttccagactctgatggg
cctggctgtcttgatgttaatgagtgtgaaatgaacccaaatctatgtcaaaatggcaag
tgtgacaatgcagtgggatcatttgcctgccgttgtgagaatggctatagtgtcaagtca
gaacttggccccggctgcactgacgatgacgagtgttcccttggctcattccgatgtgac
cagaatgctgaatgtgtcaacattgatggtacatatgaatgtcgctgtcgagatggtttc
acaggtaatggcaagacatgccgagatgtaaatgaatgtctcacgaataatggcggctgt
gatcgtgatgctcagtgcataaacacagatggttcctttaaatgtgtgtgtgatgctggc
ttccgtggagatggtttcttctgtgaagacattgacgagtgtactcaagacccaaccctg
tgtgaaaatggccaatgccttaattttccaggatccttccaatgtgattgtgaaatgggc
ttcatgcatcctgatcctcacaatgagcaagagtgtgttgatattgatgagtgtgacatg
tttagcaacctatgtgtatttggccaatgtgagaatatatttggcatgttccgctgtatt
tgtgatgaaggctaccatttagatgaaactggtgggaactgcactgacattgatgaatgt
gataatcaagatgtatgtctatacggaacatgtgtaaaccagcaaggagcacacatctgc
gagtgtccaccacatcatgaacttatcagctctggtgatggatgtatagatcgccgtgag
ggtgagtgttatctggatgtggtgggggtaagaggagggcatggagtatgtcgtgacccc
ttgggtgaacctgttactaggaccacatgctgctgctccattggcaaggcctggggacct
ttgtgtgaggtgtgcccacaagaagattcagatgaacacaaacgactttgtcctggcggt
aaaggcttccgaccaaacacaatcactgtaattctggaggatattgatgaatgtgcagag
atggacaacttgtgcgataatggccactgttccaacaccttcggctccttcatgtgttcg
tgtgaccgaggatacagactgaatgctggagggtcactttgtgtagatgttgatgaatgt
gcagacaagaacaaatgcaagaatggacattgtttcaacactattggcagttttgagtgc
cagtgtccagagggctacatgctgctgcctaaccgtgccgaatgtatagacatgagagaa
gagacttgctttatgaattatgaagatggaatctgcagtgttccgatgagagctgacatc
acgaaaatgaaatgttgctgctcgatgggtgctgcctggggtttcagctgtgagccatgt
ccagagaggaatacattggtctacagcgagctttgctttactcgtactattgttggtcca
agtacaataggtggagaagaacgagggagaggacctcatgatgatggtgatggttatggg
agggaaatacctggggggccttcaggacctggagggccttcaggacctggagggccttca
ggacctggagggccttcaggacctggagggccttcaggacctggagggccttcaggacct
ggagggcgaggtcctaatgggagaactagagatcctgatggcaaaactcgagtccatgaa
gatggagacattcctggggaaagcacggtccctggaagccctgaagatagaagaagacct
ggagtcataccaggagaagattttcctggaggtattaattttggaagtggtgatggatat
gacgactatgatgatgaacacggcaaacaatttagacctggttatagaccaggtccaatg
gatcatggccaggtaattgatccaatcactggcaaagctgaagactttgatgagtgtgag
ctgatgggtcacatgatgtgcaagaatggccgctgcataaacaccatgggctccttccgc
tgcgagtgcaatcttggcttccgctatgatgaacccagtcacatgtgtgttgatgtcaat
gagtgtgatgagcagacaccatgccaaggattagccaagtgtgaaaacacggtgggaagt
taccgctgctcctgtcctactggctacagaattaacagactcacaaatgactgtgttgac
atcaatgaatgtgaacaggatggggtttgtcaacatggcgtctgcaataattttcaggga
agcttccagtgtatatgcgaccctggttatgtgcttacagcagaccgctcctcgtgtatt
gacttggatgaatgtatacgctcccccaacatctgcaataatggcacttgcctcaattcc
atgggatcctaccagtgccagtgctatcgaggcttcaagattggccccaaccgtgactgt
atcgatgtgaatgagtgcctgatcaatgttggtctttgcgtcaatggtcgctgtcgcaac
acagaaggttcattcagatgtgtgtgtgctgatggctatactctcacaccaaatggagag
cagtgtcgtgatattaatgagtgctctgagcgtgaagatgtgtgccctgcccctggacgt
tgtcaaaatctgatgggttctttcatctgtgattgtcccgaaggattcaaattggccccc
gatggaatgtcatgcattgatattgatgaatgtgccactgttgaggacatctgtgacaat
ggtaattgcgtcaatggtcgaggcacgttccaatgcatatgtcctcctggttttgaagtt
agtccagatggcacaaagtgtactgaccgtcgccaggaagagtgttatgagagatacgag
cagggtatatgtctggaacctcggccagtcaggatcctcaggaaagagtgctgctgttct
tctggtgctgcttggggcttgacgtgtgaccgctgtcctcccattagttccgctgagtat
gagaagctttgtccactgggtcctgggcgatcggagtccggtgcagatttgaatgaatgt
gtgatcatgcctggatcatgccaaggaggtgattgtgtcaacactgatggttccttccgt
tgtgaatgtcccatgggctacgttcttgacagttctggccggcgctgtattgatgacaat
gaatgtgctgttgccaacatctgtggtaatggaacttgtagcaatgtggagggtggattt
gagtgttcttgccaagatggatttgcaccaggaccaatgcaaacatgtgaggatgtggat
gagtgtgaggaactaggccaccagtgtgccttccgatgccacaacatggctggggccttc
cgttgcatttgcccgtatggctacaccttggctcctgatggtcgccattgccaggatgtt
gatgagtgctctactccagcaaacaattgcaggttcctttgcaaaaatttgattggaact
ttcatgtgcatatgccccgaaggataccaacaggtgggcatgacagatgactgcaaagat
gtcaatgagtgtgccctcaaccccaacatctgtaagagtggtcgttgcatcaacactaag
ggctcctacagatgcgagtgctatgaagggtttgtacccagcagagatggaaagcaatgc
attgatcgacgtgagggattctgcttcaggcagcttatcggtggtatgtgctcgaccaca
agtgacagcctggtaaaggtaaccaaggcagattgctgctgcacaatgggcctggcttgg
ggcccaatgtgtgaacactgtccacgtagaggtacacctgagtatgatgaaatttgcatg
gaggctggcttttccagtgatggccttgatattgatgaatgccaaatgccaaatctttgt
agaaatggaaaatgtatcaacaccatgggctcctaccga

>MG910474 [organism=Procambarus clarkii] calmodulin A    
atggcggatcagcttaccgaagaacagattgccgaatttaaggaggcgttctccctgttc
gataaggacggtgacggcacaatcactaccaaggaattgggcacagtcatgaggtcgctc
ggacagaaccccaccgaggctgaacttcaggacatgatcaacgaagtggacgctgatggc
aatggaacgattgacttcccagagttcctgactatgatggcgcgcaaaatgaaggacaca
gactctgaagaagaaatcagggaagccttcagggtgtttgataaggatggcaatggcttc
atctctgcggctgagcttaggcacgtgatgactaacctcggggagaagctcactgatgaa
gaagttgacgagatgatcagggaagcagatattgatggtgacggtcaggttaactatgaa
gagttcgtcacaatgatgacttcaaag

>MH492359  [organism=Procambarus clarkii]    stabilin-2-like
gcagtggtttgcatttgtaatcaaggatataccaatactggtacaggatctgtcgttgtt
tgtactgatatctgcgaagtcaacaatggtggttgcgacaaaaacgctgtttgtacacgt
agttcaacaaacaatgcacctaaatgtacatgcaaaccgggatatacaaatgttggatgc
acatccaatgtggtttgtaaagatagttgtctggtcaataatggtggatgcgaaaagaat
gccatctgttcgcatgatcccaaatcaaacgaagtcaaatgtatttgcaagagaggcttc
acaaatactggaactgaaagtgtcactaactgcacagacagttgtttgatcaacaatggt
ggttgtgataagaatgctgcttgttcacatgatgctaccaccaatgatgtccgatgcaca
tgcaagactggttacgtcaatacaggatcaaactcgactgttgtttgtacagatatctgt
aaagtcaataacggtgattgtgatgtcaatgccgtctgttcacgtgattcgacaacgaac
caagctatctgtacttgtaaacctggctatgctgatactggttcaaaatcacgggtcatt
tgtacacctatttgtgaagtaaagaatggtggatgtcatgctaatgctacctgctcatac
agtgcgacaagcaaagttgtcacatgtacttgcaagactggttttaccaacacaggaagt
gcaaccaatgttacttgtgcagatagttgcatggtgaaaaatggaggctgtgttgcaaat
gctgtctgctcacacgagaaaaaaacaaatgctgttcaatgtacttgcaagactggatat
actaatgttggaaatggttcgactgttgtttgcaaactccgatgtgaaatcaacaatggt
ggatgtcataaagatgctatttgtactcatgataataagaccaatgccgctaaatgttca
tgcaaaacaggatacattgatacttctggatgtggatcgaatgttatttgtactgatagc
tgtaaagtcaacaatggtggatgtggttcaaatgccatctgttctcatgatacaaagaca
tatgcagtcatttgtacatgcaaaacaggatttacaaatactggtacaaacacaagtgtt
gtctgtaaagatagttgcacagttaacaatggtggatgtggtgctaatggaatctgctcg
catgaatgtgatacatatgcagttaaatgtacttgcaagactggttttaccaatactggt
tcatcatcgaacattatctgcacagatagttgtctcgtgaagaatggtggatgtgatact
aatgctatctgttcacatgattccaaaactaatgcagtcaaatgtagttgcaaaggtggt
ttcgtcaacgttggttgtacatgcaatccagtttgtgcagatgaatgcgaaatcaacaat
ggtgaatgtggattgaatgctgcttgctcacatgatcccaagacaaatgcagtcgtatgt
acttgtcaaacaggttacaccaatattggtacagctccggatgttatttgtgccgatagt
tgtcaagtgaaaaatggtggttgtgatagaaatgctgcatgttcacatgaagcgaaaacc
aatgcagtcaaatgcacatgtaaaacaggttatcgaaatacaggtactaatactacagtg
gtctgcagtttgaatcctggccgatgtgttgctactgtcgatgctaaacaaacaaatgtg
aaacatactgatgtcaaagttggcagttgtccaccttcaccgactagctctcgacatggc
tggcgttttgtgacacctgacatttcatctttgttcgtctcaatcaattgtcaattcgaa
aaagctggtaatgttacaagaatggtacaaaccaagagtacacaagaatgctttgtcttt
acaccaacacaagatactctcatcagtgcaacagctgtcatcgatggtaaagcccaaaca
ttcaatcttgattatgtatgctctctttca

>MG452686 [organism=Procambarus clarkii] c-type lectin  
atggcaacattctcagccatcctgctgtcggtgctggcgctggtgacggctgcccaagag
attcagacacttcaagatctatccaacacgctgctcctcaaccagctggcaatgtccaac
atgctggctgaacgcgactccggaaccagagtaataagagagtggctgaacgacctgcaa
tcaaacattacctccgaaatagcggctttgcagaacgttgttaaagctaatggtgttccc
caagatgctggtaaaggggtcgtggagtgcatggcaccgtttgtggacgtgtatggtcac
tgtatcttcgtggagacggcactgacgggaacttggcaaacaatgagacgtcactgtcag
cagaagggcggcgagattgtcaaggttgactgtggcaacttcatgtattacctcgtcagg
taccttcacagtaacggtctggctaagttgtcttactgggtcggtgggagagatgaaggc
cacgagggatctttcttctggactgatggtacccaggtcaagatgggaacccccttttgg
ggtgacggccctaatgacaatattcaggagcccgacggaggaaccaatcaaaactgcata
gtgatggcaacggaagatcattattttttcttcgatgattcttgcaatatcagttatgca
gttatttgtgagaaactaaaattgtcc

>MG452687 [organism=Procambarus clarkii] c-type lectin  
atgcgcctcacccccgccactctctacacctgtactctcacccttatcctggtggtagat
gtggcgctcgcgcagaagaacccatcgaggccgctggaggacaacgatgtactaagcgag
cggatccccaacggcggaggaaagaggtacggcagctcggccaggaacgatgtcaggagg
tacggtgtagcgcccacagagctccaggtgcatgacggacaccgcatgatcacccgagcc
ctctggaggatcttcgatgccctcatgcagaagaaggaccactcgcagctctacggcagg
atgggtttcgtcgaggaggccctgaagaagatgatctccgtcgactctcagctcgaggac
gagatcgataaactgaaagacgacatgcagacgtgcaaagcgcagatgacgacggtgatg
gaggagctgggtcgcttcaagaacttgaacgcccgtctggaagtgttggaagagggccgc
cacgacttgagcgagcagggcgaccaacagcaggagtgggcggcagcagcgtactcgtct
tgcccacagcccttcgtcaaggtggatggcgagtgcttctaccttgctgctcatgatttg
ctaggttgggaggacgcccgcagggactgcggcaagctaggaggcgacctagcctccccc
cacagcctgcccgccctcagagtgtacctcgcatctatcccagaacctcctgagtacctg
tgggtgggcgcctcccagcgcgacgatggttcctgggtctggtcttcaggtcctcaggct
ggagtgccggtggacatgagcaaggacacgtggaacgaggaagtgccaagcggctcaggc
aaatgcatgggactcttcgctcagagttccttccgtgcctacaactacgactgccaggag
aaggacttgttcgtctgccagtactacttc

>MG910471 [organism=Procambarus clarkii] galactose-specific lectin nattectin-like 
atgctgcgaactctcctggttctgtgcttggctttagtggtttgctccagcagacgtgca
gacattgaggaacctgagttcgagtcaccaatagaggcagagacagggaatgatgttgag
gaactggactgcaagattgggttcattagaattgcaggaaactgctacagtttcaaccag
ataaagatgtcttggagcaatgctgagcttgcctgtaataaccaggaagcccagctggct
tctgtcctcgacgatgagcagtacaacggccttcttgggcacatcaatgcaaactatcct
gggacatactggacatcaggagcaatacgatcgggacaatggatctggacaaccaacggc
aaactcatggcacagaagtggtggggcaggaatcccggcacagcaccaaatcaatgtgcc
tacttctgctccaaaacactcaagtactggaacaagcagtgtgatggacaactgggcttc
atctgtgaggaagtgaagaaaactgtgcctgaagcaagtaaatatacacagcaactccgg
aggaaatcatggaacagactatattat

>KY974298 [organism=procambarus clarkii]  ras-related protein rab-11a-like   
atggggaacagggacgatgagtatgattatttattcaaggttgtg
ttaattggagattctggtgttggcaagagtaatcttctttcaagatttacaaggaatgaa
tttaaccttgaatcaaagtccaccatcggtgttgaatttgccacacgcagcatagaggtt
gacggcaagaccataaaggcacagatctgggacactgcagggcaagaaaggtatcgggcc
atcacctcggcctactacaggggcgccgtgggtgctctcttggtgtatgatattgccaaa
ctgctcacatataccaatgtagaacgttggctgaaagaacttagagaccatgctgatcaa
aatattgtcatcatgcttgtaggtaacaaatcagacttgcgccacttacgatcagtgccg
acagaggaagccaaggcatttgccgagaaagagggcctgtcctttattgaaacctcggcg
ttggattccactaatgtagagacagccttccataacatcctcacagaaatatatcgcatt
gtctcgaggcagcagctcccagacagtggaacgaatgaacctcctggtggtaaatcaatc
actgtggagcccaccgaaccacccagtggatcatcctccaacaactgctgtgcccgctaa


>MF062030 [organism=Procambarus clarkii]  casein kinase i
atgtcgtctggaattataggctgcagagagttcgtggtgggtggaaagtaccgcctggta
cggaaaatagggagtggaagcttcggtgatatttacctggggattaacatcaccaatgga
gaggaggtggcgatcaaactggaggccatgaaggcgcggcatccccagctcctatacgag
agtaaagtctacaagatcctccagggaggtgttggtattccacacatcagatggtttggc
caggagcagcaatacaatatcttggttatggatctcctgggaccttccttagaagacctt
ttcaatttctgcagtcgtcgttttaccatgaagacagttcttatgcttgcagatcagatg
attggtcgcatagagtttatacacaacaagaacttcattcacagagatataaagccagat
aattttcttatgggcattggtcgtcactgcaacaaactttttctgatcgactttggattg
gccaagaagtacagagataatcggtcacgtgcgcacataccttaccgagaggacaagaat
cttacaggaacggcacgatatgcttctatcaatgctcatttgggtattgagcagagccgg
cgagatgacatggagagcttgggatatgtcctgatgtacttcaaccgtgggtctcttcca
tggcaaggtctcaaagcggccacaaagaagcagaagtatgaaaaaattagtgagaaaaag
atgtcaacgcctgttgaatcactctgcaagggtttcccagcagagtttgcaatgtaccta
aactactgccgggggttgcggtttgatgaagctcctgactacatgtacctgcgtcaactc
ttccgcatcctgttccgcactcttcatcaccagtacgactatacctttgactggaccatg
cttaagcaaaaggctgcatcaactgcagcagcagtatcaggaaccactcctcaacctgca
gcgactcaaggtacacagaagcagctc


>MG976885 [organism=Procambarus clarkii] activating transcription factor 4 
atggagtacagcaggatggccagtctggcctcatggcctttggagtgtgatcaggatttt
tccttgggggccaaagcaacatcttacctacctactgccacattagatcccagctgtgac
gatgccatatttgccctcccagattggatggagagcagagagaacttgggtcttgccaac
ataaagctgtttgatgatgttgcattttcccagaatttggaaaatgacatctcatttcaa
gatcttgatgtggctggcaatgtggatgattataattttagtacacttattaaaccagaa
gatatgcttattaaaccagaagatatgttcattaaaccagaagatatgcttgtacccctc
tcagaattgccgccacagacaagcacccaagagggtctctcgatcaaccccaaatcttta
acatcaacaaccccaaagattatcatccgtatgaaaaaggtggctgtatgtacacctacg
ataaatactaatgattatctacacttaccgtgtaaagttttgcccacttcacagtcatcc
tacattccaagcacaaacaactcacagcatatgcaatcgacctctccccttaatgctgct
accagtatttgtgatgctgaagacttgatcaatgaagtggttcagatgatggaaaataaa
acagacagtaatggttttattactatgaacacatccttagattcctccatggttgaagct
gacatggatgatttactttcacaattagaatccggtagtaccgatttggagtgttctgat
gtttcttcctggggttcagaacctgcatcacctgtatcaatcccttcaccagtgccgtca
actggtagccttactccagaacgatcctgtaatgattctctcttccattctctctcatct
ccaaaatgtaacaaaaatactcaaagaagttctccatcacatagtgaggaaaactttgtt
gagtggattcagacagacgaacattcttgctcaagttcaccgcgaaaaagcaaagtttcg
cgcaaaacctcatcacttcgaagtataccatatccagagaatagacgagaacgaaagaaa
gaacaaaacaagcaagcagctctcaaatacagacagaagaaaaaacaggaggatgatgaa
ctgatgtcacaaataaaggctgaggaagacagacagaagctcctgaaggcaaagtattca
aatttgaaacaagagcttacttaccttaagaagatcatgagagaggtattcattgccaaa
ggagtgttatcagaagatgctttcaagaaaaaa

>MF688645 [organism=Procambarus clarkii] dual oxidase 2-like 
aacatcgtttatatctactggaaagccctctatactttagttatgctgatgatcttcgtc
gagagggcctactattattctgttgaacgagagcacgctggcctccgtcgcatcgctggc
tacggcgtcaccatcaccaggggagccgcctcggctatgatgttcacctactccacactc
ctcatcaccatgtgccgcaaccttttctctgtcctcagatccaccgctctccaccgcctc
ttccccttcgactatatgatcgacttccaccgctacaacggggaatgggcgctcatttgg
acggtggtacacgtcattggccacgctatcaatttctaccatatctccacccagacgccc
tccgacctcacctgtctcttcagggattatttcaggagaacgcacgtgctgcccaagttt
cactactggtgttgggagacgatcacgggtctgacgggtgtgttcctcaccttccacgcc
gccgtcatctacatcttcgcccacttcggcaggaagcactacttcccttacttctggcac
acgcacaactcttacccgctcttctacttcctcttcgtcctgcatggctccggcaggctg
gtgcagcctcctttcttccatttctttttccttggcccgtgtgtcctcttcgtcttggac
aagctcgtctccatctcaagaaacaagatcaagatagacgtcatcagcgcccaacacctg
ccctccagcgtgattcggcttgagatccgacgaccaccaaattttagtttccaatccggt
caatgggtaaagatagcttccactgggattggtgaacaggagtaccatcccttcaccctg
tcgtctgctccccacgaggagaacctgacgcttcacatccgtgccgtaggcccttggacc
aagaagttgattcaggtgtatcaagaccaaggtcctcgcactaaatacccgcagatctac
atggacggaccgtttggcgagggtcaccagacgtggtgggactacgaggtggtggtcctt
gtagctggaggcatcggcgtcactcccttcgcctccatcctgaaggacattgctcacaag
ctgcagaactccaggacgcttctcaaaaccaagaaggtaattttcctgtggacgacgagg
agccagaagcagtacgagtggatgaccgacatattgagggaggtggagacgctggacaga
cacaacgtgatcaggaaccatgtctttatcacccagttcaagagcaagtttgacctgcgc
accataatgctgtacctggcagagagacacttccagagggtatcgggaacttcactcttc
acggggcttcgagccatcactcacttcagcagacccaacttcaccgccattttcaagtcc
atcaagagcaagtacaatgacgcatca

>MG910472 [organism=procambarus clarkii] polypeptide n-acetilgalactosaminyltransferase 2    
atgaggagacgaagagtgttccggatcaccatggtcacggcagccatcatttccgtcata
tacttagtgctggtcaccaccacctcctccaccaagttcaggagaaaaaagaacgtcggg
tcgggcgggagcggtgagcctccggtctctgtgtcccaggccgtgggctacctggccggc
ggctacatcagggacaaggaacacgaccccctcgccaaacacgccttcaatgtcaggatc
tccaactcactccccaacgacaggtcgctcccggacacccgtcacccaaggtgtgaggag
ctggagtacgaccccgcctccctccccaccgtctctgtggtggtgaccttccataacgaa
gcccgctccgccctcctccgcaccctcgtcagtgtgctgagtcgtactccggaggacctg
ctggaggacatcatcctagtggacgacgccagtgataatgcctcggacgggctcctgctg
gcggcgctgccgaaggttcgacttctaaggaacgacgagcgtcaaggtttgatcaggtcc
cgggtgaggggagccgacgcctcgaagggggagactattttcttccttgactcccactgt
gaggtcaaccagggctgggtcacgccccttctcgacaccttgcgacagaagccgaagagt
gtggtgtgtccagtgatagacgtgattgaccaggacaccctcgactaccgtgcgacgggc
accgtcctcaagggagggttcgactggggtcttcacttccgctgggttcctcttactgac
gaggagaaaatggcgagagttgaacctacgtctgtatacaggtcaccagctgtcgcaggc
ggcctcttcctcatctcccgcagctggtgggaccagctgggcaagtatgatgttggcctc
gatgtgtggggagcagagaacctggagatatcgttcaaggcgtggcagtgcgggggcagc
gtggaggtggcgccctgcagccgcgtcggtcacatcttccgtaagcgccacccctacacc
ttccctgagggcaacgccaacacctacctcaggaactcccgccgggtggccgaggtgtgg
ctcgacgagttcatccacttcttctacgagaccagacccaacgctctccagatacctcac
ggcgacatcagcgagaggaaggagctgcggtcgaggctggggtgtcgggggttcggctgg
tacctcaagaccatctacccggagctggccacgccctccagacacgagctcgcttacggc
caacttcgccagcgaaacacgtgcctccaggggcccgagtccccgtcgctcgacaagaag
caacagagagcaccggacacggagctgctggtggaggtgacgacgtgcgtggcggagcgg
gcgacgcaggagtggtccttgtcgcaggacggggctgtggctcagggaggcctctgcctg
tcagtcctggctcctagtgacgccagggtccacgtccagcagtgtctcgcaggacccaag
cagcggtggcttcgtcagggtcgccggctgcagcacggcgcctctggtctgtgtctggac
tccgccagcgactatggcgcccttgtccagccctgccgcaacaacctcctctcacagcag
tgggacttctccgtcgagcttcaggctctctccgccctc

>MG452694  [organism=Procambarus clarkii]  angiopoietin-2-like 
cctgacggcggagggatgcagcgcgcgctctcttttgtcacgttcctgctggtggtggtg
ttggggtcctgccagacctcgaccaccctgaggcccacctccacgcccacacccacctcc
acgcccaccaccgtgcaccatgtaaccgaaggagtgactacagcgacctccgtctccctc
accaccaagactacagccggagatgtgttggaggaggtgagtcgcctcctgagcaagttg
cgggaggttgctgcctccatgcaggaggcgcgggacgagcacgagcggctctcccaggcc
gtggcccagatcaccgccgccgtcaaggacatgggcgaacacaacctccacatcaagaag
aaggtccgtaaaatgtccaagggcctcaagcgcaactcccacaaccgcaagattaaggac
ggacttaagtccctgcagcgagaccaccagcgcatcctgcacgccatgagcctcagtggc
atcaacatcacccgcgtccacaaccacagccgcaagcacaacctcactcacccgcacgcc
cccgcacacaagaaggagcacggccgcaaccgcaagaaccacgacgccaccgccgagccg
accaccaaggccgcagaaggcacgcaggaggccgcccgccaggataagggccgcgtgtct
aaaaagtctacggtggaggaaggtgaagcaagtgataacctgatcccggagctggtggtg
gacccccccagcgtcactgacccgcccctgcccgtcgactgtaccgaggtcatacagcga
ggcaactggaccagcggcgtctacatggtgcagcccaaaggtctcaaacccatgaaggtg
tggtgtgaccagacgaccaatggtggcggatggacggtgttgctctccagaatggagctc
aacccccagctcgacttcgacaagaactgggccgactacaagatgagcttcggtgatccc
tcttccgagttctggatcggtctggacgccctccacgtgatgaccaggctcagagaccat
gaacttcgtgtcaacatcaccgactggaaaaacaactctgcttgggccgagtggaaagag
ttcagtgtggccggggaaagcgagaagtacaaactgaaggtggtgcgctacaccagcaac
tcccaggctggagatgccctaaagtggcacaacggcatgaagttctccaccccagaccgt
gacaacgatgttctcctgggtggccactgtgccaagaggaattccggtggttggtggtat
cggggttaccgtggctgttaccaggcccatccaactggtaggtaccagaaaaatcctggt
gacccacccaaaacatcggtagaatcccgtaactttgaactaggacctgtgctggtgtgg
caaaattggcgtggagagagctactacccgaagaccctctttatgatgttccggccggcc
ctgaac

>MG452710  [organism=Procambarus clarkii]  wiskott-aldrich syndrome protein family member 3 isoform x1
atgcctcttctaaaacgggtggtgtcacccgtgcatgtgtcacgggtgccacttgtggag
gaatgggtcacagatgaaaatggccgagtatatcctgcacttctgccagctacttaccaa
ccacaagacctagaggcatttaccaacctcacgcttgctaatttaattactcaattatca
tcgctttctcggcatgctgaagatttgtttggtgaaatgattgctgaatcgacattaatc
ttgaatcgtgctgtatcattacaaggcagagttgacaaactatcggtaaaagtcaagaat
ttagatagcaatgtagaagaagtgtcattacaagatattcatatgcggaaagccttcaag
tcctcgacattgttcgaccaacaagtggtatctcgggatacaatctctgctccaatgcta
gaaacctatcagacttgtgagcagccacctcctctgcatcagcttaatccttacagggat
gatgggaaggatggcctcaagttctacactgatccttcatatttctttaatctttggcgg
gaggaaatgacccaggagacagagcgactaaaacttgacaagaagcaaaagcatgcacat
ggaggggagcatcggaacgagccaagtaagcccaaaggtgacgggaggaacaagagtaaa
aaggtgccaagaatgacttccaacacccgagaacgacaaataaagctggctatcgcacag
ggagagtatattgctccacagcctcaatatagaacaccaatgaaccaacttaatgagggg
atttatgatgattcggttggaataaatgctgttgatggacggccactacggcctaatagc
atagaacttcgtggtcactacggcagtgtgcaacctggggaactaatgtatggcacaaat
tcccatccacacgcttattctccatcacacgagatgaatcaggctgtgcctgggtcggac
caccaaggttatccacctccctatcaagaccagtactcaggataccccccacctccttac
actcctgatggggcagtatcacagggtagtactcctagtcgtagttcaggtcagcgtgct
ccatctaatcggcctatgcagcctcctccagatccgcctagtaacagcaatacaccaacc
ccaccaggtggctcccatagtggtactccaactca


>MG452711 [organism=Procambarus clarkii] wiskott-aldrich syndrome protein family member 3-like
atgcctcttctaaaacgggtggtgtcacccgtgcatgtgtcacgggtgccacttgtggag
gaatgggtcacagatgaaaatggccgagtatatcctgcacttctgccagctacttaccaa
ccacaagacctagaggcatttaccaacctcacgcttgctaatttaattactcaattatca
tcgctttctcggcatgctgaagatttgtttggtgaaatgattgctgaatcgacattaatc
ttgaatcgtgctgtatcattacaaggcagagttgacaaactatcggtaaaagtcaagaat
ttagatagcaatgtagaagaagtgtcattacaagatattcatatgcggaaagccttcaag
tcctcgacattgttcgaccaacaagtggtatctcgggatacaatctctgctccaatgcta
gaaacctatcagacttgtgagcagccacctcctctgcatcagcttaatccttacagggat
gatgggaaggatggcctcaagttctacactgatccttcatatttctttaatctttggcgg
gaggaaatgacccaggagacagagcgactaaaacttgacaagaagcaaaagccaagtaag
cccaaaggtgacgggaggaacaagagtaaaaaggtgccaagaatgacttccaacacccga
gaacgacaaataaagctggctatcgcacagggagagtatattgctccacagcctcaatat
agaacaccaatgaaccaacttaatgaggggatttatgatgattcggttggaataaatgct
gttgatggacggccactacggcctaatagcatagaacttcgtggtcactacggcagtgtg
caacctggggaactaatgtatggcacaaattcccatccacacgcttattctccatcacac
gagatgaatcaggctgtgcctgggtcggaccaccaaggttatccacctccctatcaagac
cagtactcaggataccccccacctccttacactcctgatggggcagtatcacagggtagt
actcctagtcgtagttcaggtcagcgtgctccatctaatcggcctatgcagcctcctcca
gatccgcctagtaacagcaatacaccaaccccaccaggtggctcccatagtggtactcca
act

>MG452713 [organism=Procambarus clarkii] b-cell receptor-associated protein 31-like  
atgagtatccagtggaccttgattgcgggggtgatgtatgtggagctggctgtgactatt
ttgctccttattccattaatctctccttctagatggcacacaatcttcaagtcccgcttt
cttcgcagtattggaaacatgtcacacatttacttcaaagtgttccttggacttcttact
ctcttcttcttagatgctattcgtgaaatgcgcaagtacagcagcgaactctctgatcac
agtcgaggtgaccacggcattcatttggatgccgaaatgcaagcgcacatgaggctgttt
cgagctcaacgcaacttctacatctctggattttctcttattctttgggttgtgctacag
cgtctgacaaccctcatctcgcgtcttgctgtagcattggctgagggacaggcagcaatt
aagcaggctcagtcggcttctgaagctgcagcacagctccttaagcaggacaaagcagag
aaagaagaagatcagcagaaagaagcaaatgtatcaaatgaaattaaggagctgaaggaa
gaaaaccagcgccttgagaaggaacgtgatgcagcgctgcaacaggccaaaggtataaca
cgtgaatatgacagaatgctggaggagcactctaagcttcaagcggaattgctgaaagtt
tcaggagctgatgaatcaaagaaagatgat

>MG452715  [organism=Procambarus clarkii] b-cell differentiation antigen cd72
gcgtgcccgtgtgcgtggttagctgtcgcgacgttgatcggtacagcagggctgtcatgg
gcagcaacgagcaccggagatcatcttgagctcctcgatgtcttgacggaacttgaggcg
acgctgcgtgagactgagggttgtgaaggacgggtggagcagctgtgggaagctgtacgg
gtccgtaatgcacttctggacgatatgaaggccaaggtcctgcaaaggatggatcagatc
gctgttattaagaaggctgacagagtgccggttgaagactgcgaagattccttcactcgg
gtaggcaacagctgctatcacacctacagcgaccaactcagggcgtggtggagagcgagg
ttccattgttggattctggggagcgacctggtccaccccgaggaccttcactcccttagg
aattacgtgcctgaagcaggtgacacaaagtactggataggagccagaacagtgacgagt
ggagacgtcccagagtggtggtgggtggatggggagaggatagacaccaaggacgataac
tacacctccctgacgcaacaccctcagagccacaagtgcgccatgctagacaccttcacc
ttccaattggaggcaacagactgtgaggacccgcacggcgtcactctctgcgaagtcaaa
atgtactctaat


>MG452716  [organism=Procambarus clarkii] CD109 antigen-like
ttgatcattctcggcttggttgccttgtcaggcgtggctattgccgaaaactcgtatctc
attttcgcacctaaactttttaaagttgggtatgaaaatcaattttcagtcttcatcgcg
gctgctccgcaacccgttgaagtcaaatacattttaactgttggtccaaaaactgtcgaa
ggcaaaattatcgtcaatgctggtgaaacccgtaatgctactttggctcttccaacagat
ttcccaactggtccaggtgaattaatcatgactggtactggtggtgtccgattcgaagaa
cgacgtgatttaattgtctatgacaaccgtcatgttatccttgttcaaacatcatcatca
acctatcgtccaggagacaccatggaagtccgtgtcgtcgttacatctgatgaacttatg
ccagtcgaaaaaggtgaagttctcgtcgaaatctacgatgctgctcttaaactcatcggt
cgattcccacgtatggctattacatctggtatgactgaaaccattcgttatccaattaat
gaacacatcaatattggtacatggctcgtctctgcaacagttggcaacagcacctcatca
ctcgaagttctcgtcgctgaaccaatcaccaaagctttcgatcttaaagctatcttccaa
cgattcattcttcgaactgaaaagaatcttcgtggtgttattgaaatcgattgcgataac
aatgaacccatcttcggtcgtgctttcattgctgttggtgctttaactgaagctgatgtt
gaacgaatgaaaaacgaaaaaccaactggaaaaccagaaaaggaaggtgaagaaatgtgg
cgcaaatggaaatcgatggaagtcgatgttgctggacgaattgaattcaactatgacctt
atgtcgtacttcaacattgatgtgagcaaagttcttgctttacaagtttacatccgcgtc
gaagatcttgcctctggtcaagaacgattcattcaacacattgttccaatcttcacacgt
gacgtcgtctatgatattcgaccactcgaattcactgctggtatggaaaatgaatttcaa
gtcattgccaaacgaccagatggaaaaccatcgaaaatggaagatatgattatcacaatt
accatgatgatgggtgacgataaaggcaaagttaaggaagaaaaatcaattgaagtcaac
aaattttatacacgtggccgaaatgacattggtttcttcaatgttcaaattccagaatca
tgcatcggtgtcttgatgaccattaccccattaggtgaagatggtaaaatccgtggctat
cgaacacacgctgttccactcatgccaacaccacgacgtgaagttccaactgctaaatta
accatcgaacttttgtcatccatggttgctccagctggtaatgatccaaaagctccactt
gtcagtgctcaaatttcaactgtcggacgaacatcaaacttctacatccaagttgttcca
accaaaccagtcgaaaaattcgaaccattaccaatgtcatacatcctcatgaccaatggt
cgtattactggatcaggtgaatttatggttacaccaaccaaagaatgccaatcaaaagca
acacgatcaattgaaatcgatgaatctcgaccaccagtgtgcgtcttcaatggtacatta
ccaattgaaatgactcgtgctatggttccatattcaactttattggtttacaccttccaa
ccatcattcggtttcaatcttgctgaatcatatcgattctcagttgctggtctcttcaaa
gatgctttgacattgaatgccaccattgttccatattcgattgttagccgtgcacccgaa
ggagaatctgatgaagtcgatgcttcatccgaagaattcgatggcaaacaaattgaaatc
tcaagcaaagctcaagataagaaccgtgttcaattatcattcactggtacaccagaagcc
cttgttggtcttaatgtcatcgaatatgatggtgttatgcaaggattatcaagtgaaatt
accaaggaacgtttattgaactatttgacatcctacgaacaagtgccaattgttggtatg
ccatcagctccaatgccaacagaagaaaaaactgttcaaacccgtggtgttgtcagtgaa
gaacaagaaatgaaaaacattgatcgtgaagctttaggattcaaattacgttatccactt
gaaaagatggtcttcggtgttaatgctcatgctaaccaccgaccagttgaaagtgatgat
gtctatgctgcctcaaacatggatcgattctatgctgatgaaagcacccgtgaacgatca
gctgctacacactatcgacgtaaatcaatgaaatccatgaaccaatatgatgttactgtt
agtgacaatgattatgttgttgccaccagttatccacttgtcttcgttgctgaagcccgt
gctgaagctgaaaaacgtatggaagaagaagaaaaatcttatgaagatgaagatcgtgct
gatggtgttccatcatcaagccgacaaggtacaccaagttggttcgaaaaattgaactca
cgcttatcgcaaatttcgcaagaagctctcatcttcatgcaatctggattgaacgttatc
tcagatttctcaacattacgtcttccagccgatatgcaacgtgtcaatttgaccaaattg
ttcaaccgatatcgacaacaagctaacttcttcgatgatgaaaccttctcggatcgtgat
gaagctcgtatggttcttgaacaatatcttgttgaatctgatgcatcaatggttccatca
ccaatccttcttgaagaacaagcccgtattggttattaccgatcagtcttcttcaataca
agccgcatcggagctcaaggcaaaggtcaagttgttcttccacgaacaaaaccatattca
acatggctcgctactggtttctcacttcattcgaagactggtttagccattgctcaaccc
attcgtctcccaaccaaccaaggtcttttcgtcctcggtagctttgttgatcaaatgcgt
gttgatgaacgtgctttgttgacctatggtattaacaattatctcggcaaagatttaacc
aatgtcgttcttcgtatccatggttcaatggacttcgatcttatggatggtgaccgtgtt
gttgcaacagctggtaaagattattcattgacaattccatcaatgaaaatcttcgccgtt
gaaacacgaaacatcactgttgttccaaaacgaactggtgttaccaagattgtcattgaa
gtcgaatctgaattcggtggtgattatgaagttttaaccttctacgttcgtgaatcagga
atcaaacgtcaacaacgtgccatgcgattattcgaattgactgctgacaagaaaaccgtc
ggacccattgtctacaaactcagtgatgctccatcactccgttcagtccgatttgttgtc
tcaggaactggtcttgaccgaatcattgatcgatatgctttggaaaccagccacttattg
ggtgttgatcgttccattatccgtctctggcgtgcacttggtcttcgtcgttatctcaac
gaaaccgctcaagttggttcatttttggatgaagctgctgaaagcaacatcacattggcc
taccaaaaactccaattatacagcacctacaatggttcatattcattcatctctgatgaa
ggtttagaacaatcatcattctatttgaccactttatcattcggtgccatgatctcacca
ttcatgcctgttcgtgataatgttacactcaaccgaacaatgacatggctcttgactcac
caacaacaagatggttcattcgacgatgaaggttcatgttatcacttccgattctgcact
ggtgaattccgacgagatggtttaaccgctctcttctactacgtcatgactcgtgatcat
gttgttaattacttaccggaatttattcgtcaacgattattcgttggtgaacgtagtcca
atgatgcttgctcatcgttatttggaatcacgatatgatgctgttaaatcatgcatgtta
acaactgccttattcgaattagctatgtcacaatcgaaactcaccacaccacaactccgt
gaaaagatcatgaagaatctccgaagccgacaattgactgttgttccagaagatggaagc
aaattcttccaatacaacgtcgaacgtgttacttatgatgatcaattattggttaacgct
atcatgttatcgacctatgctaacttcggtgattacgaaactgcttcattgatcgctcga
tgggctgttaaacaattcgaaatgtttccatatcacgacaccgttttggactcgatcttc
ggaagtgaagcttggctccgtatggattatctctaccgacaaaattatccattggacaaa
ttttccgtcatcgttgaagtttcagctgacaatggtgaaaaacaaaaattcacaattgac
cgaaccaacatggatatttcacaaaaactccgatttaccttaccagtcaaacaaatcagc
tacacactcagcggatttggtgctgtcggtattgaaattcgtcaagttttctatgaaaaa
caacaagaacgtcgtgaaccaagtccattcactttgaccaacgacttcaaaccagctcca
tggttcagtgaaatcgaagttaagacctgtatgacctatacaccaacagccaaagaatta
ctcaaagtcaaggaatcattcaaccgcaccatcgttgtcgaatacgaacttccatcaggc
acacgtgttaacctccgtcaaatcggatttgctttaagccgaattgaaaacatgatgtac
ttcacctttgatgaacgtgctcgtacacttagcttcttccttaacatgccacaaacttat
tacggcaaaccaatttgcttctcatggattttggaacgattatcttatttgatgagctgg
aaatcagttcaagttcacgcctacgattatcttcaacaagataccgaattacaacgttta
tttccaactgaatttcaaccaagcgttgccggttatacattcatcgatgctgttcacaag
gcccgaccaacccttgaacaactcgctgctttacgtaaacaacaaatgagcaacaaacca

>MG452717 [organism=Procambarus clarkii]  vascular endothelial growth factor 2 
atgaagttactgtgcctagtggctgggctggccgtcctcacggccacactggccgacccc
aacttacccctggggacagaggggcgccctgggggcatcatgcccggagtcaggccacga
ccccccagggacaacaccgccatcgtcttcccgggctcccggaaggaccccgtcccgtca
gcagtcgtgccgggcccccagcctgaacccgcgagacggggcccacaactcgtacccgtg
acgtctgactcccgacccgtacccgcgaggcctggccagcagcccagacctgagagccat
ggctcacagccccagcccgtgcagcccggcggtcagccgtacatcgggcccgtgctggag
ctgccagatgacctgcacacgctggacattgagaacctacaccgcctgaacgccgtctcg
gacatcaatgacttcatggccatgttcaacctctccaaacccaaggacaaggaagaggag
aagccctccatcaccaccaggttcggtaacagcggagagataccggccgaggacgctgtg
atggccaactgcaagccggagctgacgacggtggcgctggacctgccggtggagccgagc
accttgttcttcccgacctgcgtgaggctggagcagtgtgggggctgctgctacgggccc
ctcctcacctgccgccccaccgtcaccaagctcgtcaagtacaaggtgttgaagacgtcg
ctggtcgcctcggagccgttgagacgacgcaggcaacgtcgccagaacgaagtgagttac
cacgtggtggaggcctacaagcacaccgagtgttcgtgcggctgtaaggtgcaggagacg
gactgcgaccccaatatccacacttacttcgagggggagtgtgcctgcgtctgtaccaac
agtgacgagaagaccaagtgtgaggagcagaactcgaccaagtactgggacaaccaaacc
 tgcaactgctactgccgcaagccccaggagtgtagcagcggcgagtacttctcccccgtc
tcctgcagctgtgagaggctggaggccagaagcggcttcgtggccagccatggacgtaga
gaaggtgacctccgcccagacaccagcctcgcccccacctcgtctgtactacacaacggc
aggcacaagcccaccagggtccctctctacgac


>MG910475 [organism=Procambarus clarkii]  peroxidasin homolog 
atgaagccatcgacgttgaaatcttgtgggtggtccaagatggcgtccgtcgccctctgc
ctctggacccacgtggctttagcaggagggacgatgtcagaggagcccaggttcgtggag
cccatacagaacgtcaccatcgccgctgggagagacgtcaagctctcctgcgtggtggat
aacctcggcacctacaaggtagcgtggatagcgttcgacaagtctgccatcttgacggta
caagatcatgtgataacccgcaaccctcgggtcaatgtgacccacgacggtcaccgcacc
tggaccctgcacctctctcgggtcaacgccacggacgccggcacctacatgtgtcaggtc
aacaccatcgtcgccaagagccagttcggcgtcctcaacgtcgtcgtaccgcccaacatc
atagatggggagagctctggcgacgtgatggtgcaggagggagctaacatcacgctgacg
tgtagtgccaccggcacccccaccccagccatcacctggaggcgagaggaccacatgaag
atcaacctcaacaagaccttcagagtgacggagtacaatggcgccagtctgcagctggcg
cgggtcagcaggatggatatggcagcttacctctgtatcgcccgcaacggtgttccaccc
atcgtcagcaagaggatccaggtcagcgtcgactttcctcccatgatgagcatcccacac
cagctggtcggggcgcccctgggctacagcatcaccctcgagtgcaccatcgaggcccac
ccgccggccctcacctactggaccaggaaccagggggtcatgctccaccagggacgcaag
taccacatcaccgagcggccgggggaagtgtcgtaccgcacgcacatgaagctcaccatc
aggagcctgcggaaggaggacgactacggaccctacaagtgtgtcgccaagaactcccgc
ggagagacggagggactcatcaagctgtacgagacggagcccccgacgcccgtgccgacc
aacccgccttcctatctcgacaagcttttcaaagatttacaccacaagacaaccaacagt
gtggcggggaaaggtcagggagacaagccgaacatggaggatccagcggagatcggcgag
gacgacgacgaggtccttcacgctggggacctggaggagatcaaggacatggagcagccg
gatggaccttggcatccagaggacagacggaggatggaggaggacagacggcgcgagcga
ggaccacacgagcaagagcaaggtcatttcttcaccaacatcttcagtgtcgctgctatt
ggtcgggaggtgtggctccccatgcagctggtggtggtcggcgccgtcgccctacgcctc
cacttcctcttg


>MG976886 [organism=Procambarus clarkii]  techylectin-5b-like 
attagcgagtccttgacggctgccaaccagcaagctttagccgtccgcgagactgtcaac
aatggcgccgacgccaccaaagtcgaactccaggcattccaggacctgatcctggctaaa
ctttcagacgtgaaagtcttcgtggagcaaaaagtcaagcagatggagaaccaggtggcc
aagcttggccagatgtcggtcaatctggcggccggggattgtcaggacctctacgacttg
ggcttcaacgcttcaggtgtctactacctgcagaaattcggccggcaggtcttgtgcgac
atggagactggtcttggaggctggctggtcatccaacgcagagccaaggtcgtcgagcag
gtggacttcaaccgtgactggcacgagtacaaggcaggttttggggacctggagacggag
ttctgggcgggcaatgacttcctccacgtcctcaccaaccagaaaacctacgaactccaa
attgacatgatagacttcgagaaaggtgcctactgggcctcctacagcacgtttcgtgtg
ggtagtgagagctcgggctacgtgctggatgtgggcaactactccggcaacgccacggac
gccttcacgtaccaccacggacgacccttcacctccaacgaccgtgacaacgacctctat
aaggacggcaactgtgctacctacttctctggtgcctggtggtacgacaggtgctacgac
gcccacttgaatggagtgtttccagcgacgcccgaccgtcagaacgcctcgttcatcacc
tggtgggctcacgagaacggcaggaaagttcctctcgttctcaccagtgtcactctacga
gtcaagcccaggaaccac

>MG452695 [organism=Procambarus clarkii] macrophage mannose receptor 1-like 
atggcaacacagcatctcctggtcgctgtaatgatgcttgttggttccgcttgcggcact
cctgaggcggcgccaccctcccctgcgtcggcgccaccttcccctgcgtcaggttgccag
gacagcgccaggagcaagtgtcagtctacaggcggcgacctcgtctctatacactcgtct
acagagaacgttttcctactttctttgcttgaccctgatgactacactggaacctggatt
ggtatgttggatgatggtcacccgggctccctcgcttggtcagacgggaccgccaccgtc
ttcaccagctgggagacattagagacctaccgctcgagcacccagccatcctgtgttgga
ttctcccgcggtgcctctggcagggccgcccgctggagcctccatgcgtgtcacgcgcac
atgcacttcgtctgcaaaaggcctcaacaggcatgggccccggacacgcccaaggaaggc
tgcgcacagtgttcctcccgtagaaaacgctccagtggcctggaactctcgcgggaaaca
cccgctccttcgttttcatctcccttccattcacgcttctccacacccttcaaacgaggt
ggaagcccacactaccaactcccagtgttgcacacctcccatggtaacacgttcgggcag
tctccacgaaattatcccaaaatattactacctcacagattcggagaccatatgcataat
aacaatggtaaccaattttcccagcctcagccaaacataccacaaccccatccactgcag
tcggttggcacctcgttacattatcagtcttctgaagctgctccacagaggagcaacgtg
gcccgtggcagtacggctcaggctacgacaccgcccttggcagcagcttcaagtgaaagt
attccagcttcgtccagaactgatacaagctccagcacaacagtagatagcatgggccaa
gataccctgacgccgacgctggctccggaagcaggtcaaacaatcctgacaccaacgctg
cctccggacacaacgggctgcgagttgggtgacgagaccttcagtggttcctgctatagt
ttctccggttccgctctgtcctggagggacgcccaggcggattgtcggacacggaacgca
cacctcatcgttcttaatgatggattagaatcagcgttcatctccccgttgctaagagac
ctaggagatcggagctggattggactgtccgttacaaataatgaggttttctcctgggtg
aacggggctcctactgactttagcaactgggacacgctccagccagcacttcgccggggg
tcctgcgtgacggtctcgggggcggagcacaacccgggccgatgggcaatgaagaactgt
caccacaagctgaagtatatctgcgagtatgacagggaaggtgacttcacactcgccaag
atcacgactgttaactgtgacgaaggttggcacaccgtaggggatcgctgcctcaagctg
tttccgacgccgaggccgtggcgtggagccgtggagatgtgctacgccacaggcggacaa
ctggctagtcaacgagacgccctccgccagatcatgccgaaacttctcggattcacccac
gtcataagccgcaactcaacagtctgggtcggattaaaaatagaccttagcatggaccaa
aggcagagatacagctactacaatcctgatgggccgagtgacttcagagggccctgcgtc
tcagcagacatgactaggttcaagttatcttttgcagtctgtgacgaggaattaccattc
gtgtgtgagaagataccaggaacggcttcagcagtgcctccaacccagacgctaggcaat
atgaggattaatgatcaggtaacacccaatactgatgatcagaccccagacaatatgtgt
actgatgatccctcttggtacctgttcgagaattactgctacaaattcttctccaaatcc
gaagaccccgatacctggtgggggtctcgcagaagttgcagagatgagaaagccgagttg
gcttccattcatagctctgaggagaacaactggatactatcaaaggcatttcagctctcc
gatgaaatactgtgggtgggaggccgagcagagatggatcatggatacgagtggattgat
ggcacaccgtttaacttcgtgaattgggccacaggagaaccaaacaacttcatgtaccaa
gaggactgtatcagcctgcacaaccatcaaaatggctactggaatgatgctaactgtggc
aggacatatggccgggtgtgtaagagactgcagggaaccactcatctccccatccttagc
actgaagtctccatcggccactgtcctagcgggtggacccacataggcaccaagtgtata
cagatatttacagagaagaagaaattcaccgaggctcttgaagcctgcagaggcatggat
gtgggagtggacctagccagcatccactcagtggtagagcaagcctacctgacagtcgtc
ctgggaacattaggcacgaacgtgtgggtggggttgaggaacataaagggcttccagtgg
gcggatcagacagccttcacctatagcaactggggccccaccgagcccaatggagccaaa
atgttgcggcttttgagaccaggacagaacccagaggattgtgtggaactacagacacac
aatcgagctggcctgtggaatgatatagactgcgacatggtgagaggatacgtatgccaa
agacccgtggatcccgacctgtcctccagctccccgcctccagcatgtgagccgcccttc
aataattacatcagattcaatgatgcttgctacaggcctgacagtaatgccaagacgtgg
caggaagccgaagcaacttgcattggtgagggaggtcatttagcatctattcatgacttg
tcagagaatgtcaagatgtggattttgattcaagaaaacgggttcatagatgcttggatt
gggttgaataatttgcaggatggactagtgtacaagtggtctgatggatggccaccattt
tatagcaactgggaccatgaagaacctaacagcagtctcagcaaccataactgcactaga
atgaggactgaaaatggtctgtggtttaatgaaagctgtaataagaccagtcctttcatc
tgcaaatttaaaaatggaactgtgccaaccccagaccctccaacaacaggttattgccct
gacagccgctggctagactttgggggtggttactgctacctcatctctacccaaagaaaa
ccttggatggatgcaaatatgaactgcattcaggagcatgctaacttggtatcagtccac
tcagaagcagaaatggcctttctcactaaggcaatgcatcacagtacagagccagtatgg
attggtctagtgcaaaagaaggatggctatggctggagtgataacactgcactagacttc
atctattgggagaatggagaaccaaacagtgaaaatgaacagtgcacagaggcgtctcct
gcgacgggtcgatggaatgatatttcgtgttctattgctctagccttcacctgtaaaacc
ttgaaaattcaacacattgtgtctactgagcctcctctgcctactgaccctcctctgcct
accgacccagctgctgtaaatacccatccttcaggcttgagaagtgatcccccaagtgct
ggaagtatcactggtatcatcatagccatgctgactgtagcagctggtgttgggtatgtt
ggttacagctatgtgaggaagaaacggaagtctgcaagagcctgttacagtcgtggcttc
gagcta


>MG452704 [organism=Procambarus clarkii] mannose receptor 
atggtgcgattattgttgttacttactgctgctctcacgctggcacagtgccgccgccca
tccctggtccctcaagaagacatgattgtgaggacagatacacagctccgcattacctac
ccacgcggggaacaccctcacatcacctgcacagcttcgcctcaccaaataggggatggc
tccgtggttgatggccacgtgattgatggctctgtggttgatggctctatggttgatggc
tctgtggttgatggctggagtcgcctgcaagagttggacctcatggttcgcctggaatac
actgacagtcaaagcatcaactgcagcctagtctcgacagtcagcgcttctccagaacaa
aatgacctcgatccgaaggcactggacccctcctggtgcctaccccctacagaaggtggc
atcagtgcctctctctatgtctgccccgacggttggcacctgatagagacaaggtgcttc
ctactggctaacgcctctggcacctggcacgagggtcagcagttctgcagtgaggctggt
gggtctctggccaccgtctccagcaagttccagcaggcgatcctcatgttgacactggac
gaggacacctggataggcttcaacgacctggaggaatcctcgtacgtctgggtggacggc
tcccttagtaccttcaccagctgggccgaggataagcctagcgagtctagtgtactatgg
atgaccaagaagcagaagaagtgcgtagcaatgcgacgcaagtactattacctctggagt
aacaactattgcgacgttgtcaagcagttcctgtgtagcgtcccagcggtacccaccaca
actaccacctctaccacaaccaccaccactagcacaaccaccactaccacaaccaccacc
ccaacaacaaccaccaccccaacaaccaacagtccgcagtctgcctgcgatgaggggtgg
cagcaataccagtcggcgtgttactatgtcagcgaggaagaagtttcgtggcagagtgct
ctagaatactgtagcctcatgggcgcctccctgacctctgtcaccagcgaggaggagcac
ctcttcctcaccaacctggtcacggaaaacacgtggattggcctcagtgaccagcacaca
gaaggatattatgcctgggcagataatagcgcctataacttctccaggtgggggtacaac
gagcccagtaattcttacagtttcctggcactcgatgatgaagactgtgttgagatgagg
tggaacatcgaatatctttggaacgacgaaccttgtgatacggataacaggttcatctgt
gagcggccagtcaacaactatggctataatactgtttac

>MG910477 [organism=procambarus clarkii] beta-tubulin 1   
atgagggaaattctccacctgcagaccggccagtgcggcaaccagattggctcaaaattc
tgggagatcatcagtgacgagcacggcatcgaccccaacggcgtataccagggcgtgagc
cgggacatcgaggagctccagctggagagaatcaatgtttactttaacgaaggttctggc
taccatcactatgtcccccgcgccatccttgtcgacctcgaacccggcaccatggactcc
gtcaaggccggaccctacggacagctcttcaaacctgataactttgtcttcggtcagagc
ggcgcggggaacaactgggccaagggtcactacacagaaggagccgagctggtagactct
gttatggatgttgtgaggaaggaggcggagaactgcgactgtctacaaggattccagttg
gcacactccctgggcggcggcaccggctcgggcatgggcacccttctcatctccaagatc
cgcgaggagtacccagacagaatcatgaacacttactccgtcgtaccatcccctaaggtt
tccgacactgtagtagagccctacaatgccacactctccgtccaccaactggttgagaac
accgacgaaacatactgtattgacaacgaagctctctacgacatctgcttcagaactctc
aagctccagaacccaacctatggcgacttgaaccatcttgtctctctcaccatgtccggc
gtcaccacctgcctcagattccccggccagctgaatgccgatcttagaaagctggctgtc
aacatggtacccttccctcgcctccacttcttcatgccaggattcgcgcctctcaccgcc
cgcaaggcagtcagctacaggaccctgaacgtaccggagctcacccaacagatgttcgac
gccaagaacatgatggctgcctgcgaccctcgccatggacgatatctcaccgtcgctgcc
atcttcagaggcaagatgtccatgaaggaagtagacgaacagatgctcaacatccagaac
aagaataccccgtactttgtcgaatggattcccaacaacgtcaagacagccgtgtgcgac
atacctcctcgaggtctcaagatggcttccactttcatcggtaactcgaccgctatccag
gagatcttcaaacgcatctccgagcagttcacggctatgttcaggcgcaaagctttcctc
cattggtacaccggcgagggcatggacgaaatggaattcacagaagccgagtccaacatg
aacgatttagtgtccgagtaccagcagtatcaggaggcaaccatcgacgacgaagaggac
ttcgaagaagaggacgctcaggaagaaacggac

>MG910479 [organism=procambarus clarkii]  actin, cytoplasmic 1 
atgtgtgacgaagacgttgcagctattgttatcgacaatggatcaggtatgtgcaaagct
ggctttgccggtgatgatgcaccacgatcagtctttccatcggtcgttggtcgaccacgt
caccaagctgttatggttggtatgggtcaaaaagattcatatgttggagatgaagctcaa
tcgaaacgaggtatcttaacattgaaatatccgattgaacacggtattattaccaattgg
gatgatattgaaaaaatctggcatcatactttctacaatgaacttcgtgttgctccagaa
gaacaccccgttcttctcaccgaagctccattgaatccaaaagctaatcgagaaaaaatg
acacaaatcatgttcgaaacattcaactcaccagctatgtatgttgccattcaagctgtt
ctctcgctctatgccagtggtcgtaccactggtattgtgcttgattcgggtgatggtgtt
acacacgatgttcccatctatgaaggttatgctcttcctcatgctatccttcgtttggat
ttggctggtcgtgatttaactgattatttgatgaaaatcttaactgaacgtggttattcg
tttgtcacaactgctgaacgtgaaattgtccgtgacatcaaagaaaaattgtgctacgtt
gccttagatttcgaacaagaaatggcaacagctgcttcaacatcatcattggaaaagagc
tacgaattgcctgatggtcaagtcattaccattggtaatgaacgtttccgttgcccagaa
tcactctttcaaccatcgttcttgggtatggaagttgctggtattcatgaaacaacattc
aactcaatcatgaaatgcgatatcgatattcgtaaagatttatatgctaatacagttttg
tcaggaggtacttcgatgtatcctggtattgctgatcgtatgcaaaaggaaatcactgct
ttggctccatcaacaatgaaaatcaaaatcattgctccacctgaacgtaaatattcagtc
tggatcggtggttcaattttggcttcattgtctacctttcaacaaatgtggatctcgaaa
caagaatacgatgaagctggtccatcgattgttcatcgtaaatgcttt


>KY974296 [organism=procambarus clarkii] clathrin heavy chain  
atcacaaagtatggttatgtgcacctttatgacattgagagtggaacatgtattttcatg
aaccgcatcagtggagataccatctttgtcacggcgcctcacgaaccctcaagtggcatc
attggcgtcaaccgtaagggacaggtattaagtgtgagcgttgatgaagagaacatcatc
ccttacatcaataatgtgcttcaaaaccctgacttggcacttagaattgcaacaaggaac
aaccttgctggagcggaagatctgtttgtgcgcaagtttaacacacttttccagaatgga
caatacagcgaagcagccaaggtagctgctaatgcacccaaaggtgtcctccgtaccccc
caaactatccagaggttccaacaagtgccagctcagcctggccagacttcgcctcttctt
cagtacttcggaattctcctcgatcagtctcacttgaacaagtttgaatccttagaattg
tgtagaccagttttggcccaagggcgcaagaatttacttgaaaaatggctaaaagaagat
aagttagaatgttcagaagaattaggtgatcttgtgaagcaggctgatcccacattagca
ctttctgtgtacctgagagcaaatgtaccaaacaaagtgattcagtgctttgctgagact
ggccagttccagaagattgtactttatgctaagaaagttggatacactccagactatgta
ttcttgttaagaaatgtgatgcgtgttaatccggatcaaggtcttgcatttgctcagatg
ttagtacaggatgatgaacccatggctgatgtcaaccaaattgtggatatttttttggaa
tcaaatttaattcagcagtgtacagcgttcttgcttgatgctctgaagaataatcgtccc
acagaagggccacttcagactcgcctcttggaaatgaacttgatgtctgccccgcaagta
gcagatgcaattctcggtaaccagatgttcacccattacgatcgtgcacacattgctcaa
ctgtgtgagaaggcaggattgcttcagcgtgccttggaacactacacagacatgtatgat
attaagagagcagttgtgcacacacagttgctgaacccagagtggcttgttaactatttt
ggctctttatctgttgaggattctttagagtgcttgaaggcgatgcttacagccaatctc
cgccagaatctccaaatcgtggttcagattgctaccaaataccatgagcaactaacgacc
aatgcactgattgatctgttcgagtctttcaagtcatttgaaggcctcttctattttctt
ggatcgattgtcaacttctcacaagaatctgaagttcatttcaagtacatccaggcagct
tgtaaaactggccaaattaaagaggttgagagaatatgccgcgagtccaactgctataat
cctgaacgcgtgaagaacttcttgaaggaggcaaagctaactgatcagttaccactcatc
atcgtttgtgatcgctttgacttcgtccacgacctggtgctctacctctaccgcaataac
ctacagaaatacatagaaatatatgttcagaaggtgaatccttcacgtctacctgtcgtc
gttggagggctgctggacgttgattgtgccgaggatgtaataaaacaattgattatggtt
gttcgtggacagttctcaacagacgagttggtggaagaggttgagaaaagaaaccgcctg
aagctgctgctaacttggctggagtcacgtattcatgaaggagtctctgagtcggccact
catgatgccattgccaaaatttacatagactccaacaataaccccgagagattcttaagg
gagaaccaaaactatgacagcaaagttgttggaaagtactgtgaaaagcgagacccgcac
cttgcatgtattgcatacgaacgtggtcaatgtgacagagaactgattaatgtttgcaac
gagaactctctcttcaagtctgaagctagataccttgtgaggcgacgggaccctgaactc
tgggctgaggttctacaagagaccaatcagtacaggagacaacttattgaccaggttgtg
cagacagcattgtcagagacccaagaccccgaggatatctctgttactgtgaaagctttc
atgactgctgatttgcccaatgaacttattgaactcttggaaaaaattgtgcttgacaat
tctgcattcagtgatcacaggaaccttcaaaatcttctcatcttaactgctataaaggca
gaccacacccgtgtgatggactacattactcgccttgataactatgatgcaccagatatt
gccaacatagccattggcaaccaattgtatgaagaggcctttgctatattcaagaagttt
gatgtaaacacctctgccattcaggttctgattgagcacatagtgaacctggaccgggca
tacgagtttgccgagcggtgcaatgaaagtgctgtgtggagtcagttggccaaggctcag
ctgcaacagtcattggtgaaagaggcaattgactcattcatcaaggcagatgacccaact
gcatacattgatgttgtggacactgcacacaggacaggtcattgggaagacttggttcgg
tacctggtcatggcacgtaaaaaggctcgggaatcgtatgtggagagtgagctgtgttat
gcttattccaaaaccaacagactagccgatcttgaggaatttattgctgctcctaatcat
gctgatattcagaagattggcgaccggtgctttgatgatggcatgtacgaagcagcaaaa
ctcctctacaataatgtcagtaactttgctcgtctggcaatcacgcttgttcacttaaag
gagttccagggagctgtggaatctgccaggaaagccaacagcacaagaacgtggaaagaa
gtgtgcttcgcatgtgtggacaatgaacagtttcgtttggctcagaattgtggccttcat
attgttgttcatgcagatgaactggaagatctcatcaactattaccaggatcgagggtat
tttgacgagttaatcaacttgctggaggcagctttgggactagaacgtgcacacatgggt
atgttcacagaacttgccattctttactcaaagtacaagcctgagaagatgcgagaacat
cttgagctcttctggtctagggtcaacattccaaaggtgttacgtgcagcagaacaagca
catctatgggctgagcttgtattcctgtatgacaagtatgaagagtatgataatgctgtt
ctcaccatgatggcacaccctacagaagcctggcgagagtctcacttcaaagacgttatc
acaaaagttgcaaacatcgagttgtattataaagctattcagttttacctggattacaaa
ccaatgcttctaaatgacctgctgctagttctctcacctaggatggaccatacgagagca
gtcaattacttcacaaaggcaaaccatttaaaattggtcaaaggttacttaagatcagtg
cagtcactaaataacaaagctatcaatgaggctctcaactctttactcattgaagaagaa
gattacacaggcttaaggacttccattgatgcttttgaccactttgacaacattgctctg
gctcagtctctggagaagcacgatttgatagagttccgtcggattgctgcatacttgtac
aaaggcaacaacaggtggaaacagtctgtggagctgtgcaaaaaggataaactctttaag
gatgccatggagtatgctgctgaaagtaagaactctgacactgcagaagagctccttcag
tggttccttgagaacggcaactttgattgctttgctgcttgcctgttccattgttatgat
cttctccatcctgatgtaatattagaattggcatggaggcataatatcatggactttgcc
atgccttatttgattaatgtaatgcgagagtatgtcacaaaggttaacaaacttgaagac
attgagaagcacaggtctgaagaaaatgaaactaatgagagcaagcctatgatgaatatg
attggtgagcctcagcttatgatcacagctggcccgggcatgatgggaccaggctactcc
aacgctggttacgctaacaacattaactacggtgctggcatgccatcctaccaaggttac
agcatg

>mg910480 [organism=procambarus clarkii]  gamma-aminobutyric acid receptor-associated protein 
atgaagtggcagtacaaggaggaacatcctttcgagaagaggagggcggagggcgagaag
atcaggaagaaatatccggaccgtgtgccagtgattgtggagaaggcacccaaagctcgc
attggggatttggataagaaaaaatacctagttcctagtgacctgacagttggacagttc
tacttcttaatccgcaagcgaatccacctccgacctgaagatgctctcttcttctttgtc
aataatgtcattcctccaacctctgccactatgggctctctctatcaggagcatcatgaa
gaggacttcttcttgtacatagcttatagtgacgagagtgtttatggaggagcgtgc

>MF279130 [organism=Procambarus clarkii] sortilin-related receptor-like   
ggtcgtcccaataaccagtttgcgtgcctctgcccagacggtatgaagcggcaggcatca
aacattcaatacagtgaggagtgccaatgcccagatggatcacctattcaagaaaatgga
acatgcagacctattaataatagcacttgtcctgaaaatttcttcatgtgtaaaaatcga
aaatgcatccccaagcagtggctctgtgataaagatgacgactgtggagatttttccgat
gaggggtcacctgaatgtgaagaaaagtcgtgtgacccactctcttggaagtgcctcaat
ggtcactgcattgctccaagctggcgctgtgatcatgacgacgactgcggtgataactcg
gatgaacaggaatgtcaatatgatgagtgcccaaaaagtacattcacgtgcgcaaaccgt
cgttgcattcatctcaactggcagtgtgacatggaagatgattgccgagatggtagtgat
gaggtcaactgtacttctaccaacataactcagtgcaaaggtacagagtttaagtgcgcg
tttgatgggcgatgcctgcctagctcctggcgttgtgatggtgattccgactgtcctgat
aactctgatgaacaaaattgcgagagccatacatgtgaagtttggcaattccagtgccac
aacaagcagtgtatttttagctcgtggcgttgtgatggagaagcagattgtagtgatgaa
tctgatgaagttggttgtgacaatgttactaccacaacaccacagtcctccattcctctt
gggccactactcccacctacaaatctaaattgtactgaatttatgttccggtgtacgaac
aaaatctgcattccattctggtggcgttgtgatggattggacgactgtggggatgcctct
gatgaagatgagtgtagccagtcaggggcgcgcgccaacaccaccaccacggtagccccg
accacacctgttctgcaatcttgccagaaggaccagtttcagtgtaccacagggtcgtgt
atatgggaaacatgggtatgtgacacagacttggactgtcctggtggagaagacgaagaa
aattgccaccagacttccacttgtgttgacttagaagagttccagtgcagacgtactggt
ggatgtattcccagcaaacgcctttgtgatggtcaggaggactgtgctgatgggtctgac
gaggaaggctgtagcacaacactgaccccaacagcaagatgtccgtatggatttttcatg
tgtgatggaggggcttgtgaggagctatttaagcattgtgatggcaaccacgattgtgtc
gacctcactgatgaacagaactgttcttctaataatgacaaggcattccttgtgactggc
ttcactgtggttcaagaaacaaatacctcagtcaaagtgaagtgggaagtaaacaataga
gaaaaagttgagcgtagcttggaattcatgccgtctcttattgtgaaagctgctcttggt
aatccatctgcctggcataatatatcttggacttcaaatacatcatacgagtttgatggc
cttgagccatacacagcatatgtgctcaaggtgtatgttcgggaaaagaatggatcccaa
attttccctccgataaaatccaggattttccacacacaggaagcaattccgagtcctccg
gaaggtgtaaaagtggaacagttgagggatagagttaaagtcagctggagtcctcctatt
caccccaatggaccaatcaagcaatatcgtgtatatgtttctcccccaaatccagctcgg
gaagtgaggcttccaggtggtgttaatcagcttatcattcattcaaaacttattgattcc
aacgtaatccgtgtttgggtgactgtaacaaatgaagtattcaccagtgaaccaagtgag
acgatagagtttgtacgagaaccttttgagaatgcaacggtgcaagtgtgtactgtgagc
agtacaacaacaagtgccagcctgacctgggaccccgtgccaggagttgatggctatatt
atcagccattctcggccagaaaatgagtacctgtcgggtaaaatcaccaacaaaaccagt
gatactcgaattgaaatatcagacctggcacctggaaagcattatgtgtttgaggtgaga
gcatacaaaggccagctgcttggaccagagaagactatggaagtgattactcaaggacag
ccattggtggcggtagaatcattacaggctgtagtgatgaaggatgtaggaacaacggtc
aagctgtcttggagtgagcctccttacaaaactaaaaagattccatggacataccgcatt
gtgtggggtaagacagctaatgatctcaagcatagtgccaatgttgctacaagtaccaat
acaacatatgtgatcaggggactggaagcatgcgagacctatctggttgctgtcatggtg
gaaggacccatcggcatcggtccagttagtgaaaaactgctacaaactgttgctgaccca
ctggctccaccaaagaacctgcacgcaagactagagaacatgaccctagtaataacgtgg
gagccatcatgtccccagtccgacaatgacgacatgcagtatttgcttatcatcacggat
attattcgtagagagacgtcaaattatatgctaaagaagcaggacaaccacactcagcgc
cactctgtccgtgctcactggggtggcctctactccatcagcgtatgcacatctttggca
cgtgcacgcttgagccggccagttatttgtcctggtcctgtcatccctccaccttatgat
ttgacttacaatcctagtgatggatcattcttttggagaagaaatcgcactctttcacat
gacattttagcaaaaaacatcagctatgttttatacattgcaaggcacagaaatatgagt
gacgcaaaaacctacgagtgcactgctcctcctttgattgtaaatgacctgtcattagga
gtcatttattacgctgctgttgctctcaaggatgctgatggttatctttcagaacactct
caattcatacgagttgagaaacccctgggtgatgaagtagtgttgtcacagaagagtata
gcaggggttggcgtgtcagtgttcctagtagtgggggccttaattgtggttgtagcggta
ttggcggtgaggcatagacgactggcacgctcgttcctcacctttgccaacacccactat
gaccgttcacaaggcaccacactaattacaacagatcacaatttggatgaagatgatgac
tcccccatgattcgtggattttccgatgatgagccactagtgatcgcc

>MG452720 [organism=Procambarus clarkii] cathepsin A  
ctcaccagtcaggcgcctctgagtcaagatcccagtggtcggcacagtaccgtggtaaag
atgcataagcttgtggctgtggtggcctatttggctattggagcattaggagcccctgct
gctgatgaaataacacatcttccaggactcaatcacatcatcccttttcgtcattatagt
ggatatttgtctggggctgagggaaagaacctccactattggtttgtggagtcttcacgc
agccctgcagatgaccctttggttctttggatgaatggtggccctggatgctcctcaatg
gaaggtcttctggctgaattaggaccataccgtgtcaatcctgatgggaaaacattaaag
aaaaatatttatgcatggaacactatggctaatgtgttattcctggaagctcctgcctgt
gttggttactcatatgactccaacggtgactgcagtaccggagataatgagacctcactt
tcaaactatcttgcactcaaagacttcttcacaaccaaatttccagagtatcgcaagaat
gagttttatatcactggagaatcctatgcaggtgtatatgtacctacattggcagtacga
gtactagagggtcaagaagatttcaacattaatcttcaagggtatgctattggcaatggt
ctctccagttacaagcttaatgacgactctattatcttcttcgcctatttccatggtctc
tttggtgaagatttgtgggtacgtcttgtgactcattgctgtgagggaggacgcgtttca
aaagatggatgtaacttctaccagacacattggccactgtgttctaaagcagtcaacaaa
gcatcagacattatctataacgagggcctcaacatgtacaacttgtatgataattgtccc
actgctactggaggaaatttctctagatatgaagctgatctctcgaacattttgagaaga
cataaataccattctaaaatgttgctacagacaaagaagaggcttagcaccttcactttg
gatccaccttgcacaaatggcacaaacctcttgatgtacatgaataatccagaggtccgc
aaagctatccacattccagagagtgttcagaaatttgagctttgcagtgatgaggtaaat
gccaactacaagcgggaatatgacacaatgaagccacagtatgagtatttgacaacacgg
gtgcgtggtcttgtctacaatggagatattgacatggcctgtaacttcttgggggatgaa
tggtttgtggaaagtcttgggttaaaggtactggaacagaggaagatgtggcatcaggga
ggacaagttggaggctttgtgaagcgtttccaaaaccttgacttgttgacaatccgtggt
gctggacacatggttcctgaagacaagccagcacctgccctaaaaatgatcacttcattc
cttttcaagaaaccttac  

>MG452719 [organism=Procambarus clarkii] endoplasmin
atgttacacctcagctcccggtgtgtgtcgctgctggcgtgtctcctgctgctggtggct
ggaagtgcaagaggagatgtggggactgtggagcaggatgtgggctcgggcatggaggga
tcacgcaccgatgacaacgtggtggccagggaagaagaggctattaaactagatggactt
aatgtggcacagataaaggagttgagagagaaggcagagaagcacgtctttcaggcagaa
gtgaaccgcatgatgaaactgatcattaattccttgtacaggaacaaagagatcttcctc
cgagaattgatcagcaatgcatctgatgccctggacaaaattcgtctcctgtccttgact
gataaagaacaactagatacaaacccagaattggtgataagaattaaggccgacaaagat
aatcatgtgctgcacatcaccgacactggcattggtatgagtagaagtgatctcgtcaat
aacttggggaccattgcaaagtcgggtacgtcggaattcttctcaaagcttcaggaatct
gattctactgatcaggctagtgacttgattggacaatttggtgttggtttctactctgca
ttccttgtagcagacaatgtagtggtgactagtaaacataattcagacaagcaacacatt
tgggaatctaactctgcggagttctcagttgctgatgatcctcgtggggacacgctgaag
cgagggacgacggtgtctttgcatttgaaggaagaagcttatgactttgttgaggtggat
actgtgaagaacttggttaagaagtattcccagttcataaattttccaatctacttgtgg
gattctaaaactgaagaggttgaagaacctcttgatgaagatgaggcagaagaggataag
gttgaagaggaagacgaggaagggaaggtggaagaggagaaagaggacaagcccaaaaca
aagaaggtctcgaagactacttgggattggactcttctaaatgacgccaagccaatctgg
acaagaaagcctgctgatattgaagattcagagtataatgaattctacaagactctaagc
aaagattccaaagatcctctagccaaaacgcactttgtagcagaaggtgaagtgacgttt
aagtcacttttgtttgtcccagaagttcaaccctccgagtccttcaataagtatggcact
cgcacggataacataaagctctacgttagacgcgtgtttattactgacgatttccaggac
atgatgccaaattacttgagctttattagaggtgtggtagattcggacgacttgcccctg
aatgtatctcgtgaaaatcttcagcaacacaaactcctaaaagtaataaagaaaaaattg
gtacgcaagacccttgacatgataaagaaaatggaacctgaagaatatgataaattctgg
aaggaatattctacaaacatgaagttgggatcgattgaagactctgcaaaccgcactcgt
cttgccaaactgttgcgcttcctatcttcggcgagcaaggataaactgacttcgttatca
gagtacgtagagcgaatgaaggagaaacaagaccacatatattacatggctggtgcttca
agagatgaggttgaaaattcgccatttgttgaacgtctaataatgaagggctacgaggtg
ctgtttctgactgaagctatcgacgagtatgctataaatgccataccagaatttgaagga
aagaagttccagaatgtggcaaaagaaggcttaacaattgatgaaggagagggagcaaag
gaacgaatggaagagttgaagacagcttttgagccactaacaaaatggctttctgaagag
gctcttaaagaggagattgtgaaagcagaagttggagagaggctgtcggagtcgccgtgc
gcattagtatcatcgaggttcggttggacggcaaatatgcaacgtattgtgacctcgcaa
actcatgcaaagagcaatgatgtccaaagggattactacctaagccaaaagaagacgcta
gagataaatcctcgccacccactgattaaagaacttttaaagcgggttggagatgatccc
acagatgttacagcaaagaacattgcagttatgatgtaccatacagctacactaagatcg
ggatacatgctgaaggatacggtgaacttctcaaagtccgtagaggaaatgatgcgccaa
tcgctaggaattcctttggatgaaccggtggaagcagagccagagtttgaagatgaacca
gatgaggatgaacaattgctagatgaggatgaggaagatgatgccggagaagtggaagag
atgcacgacgagctg

>MH538268 [organism=Procambarus clarkii] ALF12 
atggatgccaacatcgcagtttgtgcaggaaatgaaacgcggcttctagtctacttcctg
ttgattgtgtgcttggcgggaacgtctgccgccaccaacgtcttgccagtgtctgatttc
cacaatgccagagagccatcagtcttcggtacaccaggttccaaatctcttgagcgactc
atcagggctgagctcctgaagcctcgagtgctcgaggaggaacaatccaggagtcacata
ccttccgatgattcctcgagccaaatgtccatgagcagtattccacttgatagttccgca
agcacaccatacccagaatactccccttctcaggataccacagataccatgatcggtgaa
gatgacgtgttagaccatgacataccagaggaacccactggagacactcataacgaaagt
gagatttctcaggattctgctaacggaagtcccacaacgattcacaaacccgaaagtacg
attactacgcttagtgcttctctcgacaagcttgacgaaacaatacacaatcaccgacaa
gaacctccctacagaatattctcaattccatcaaagcccacaactgaaacatctcaagtt
aaccagatggtcggaaatggtcatattcccctccccatggtgcccatgcaccactttcca
ccccaagaacctggaacctcgacgaatcacttcctgcctcagatcccaaacaatcgggta
ccgccaggccacttcactaacgagggatcctctaaatggaatccccatgagagccacttt
tcccaagagccgcataacgcaatcccatcaaaccacttttcatcccaagagcacatggga
gcgatgcctccagctcattcagtcccacagacacgcttagacaccatgcctccgagccac
aacacgttccagagcccctggaacatgttgcctggaagtcaccatttcagcaaggaagtc
cgcaacgatggtgacgactgcaacctcacgaagaagctcttcaactggggcaacttcatc
actgcggctgttgacgaactatcagcgcgcatgatacaaaatgaggagtatgtgttgctg
gaccactactgtatgtatttcacccgcccctacttatctcgctggaagataaggatcctg
gctgatgtttggtgcccaggctggaccaccatcactggctctgcattcagcaaaaaggcc
gccaacagcatcaagctcgcgacgctggacttcgtgaagaaggtggtggctgctggtctg
gccgcagaggaagacgcccggttctggtacaacaacaatcccaaatttaaggtt

>MG976884 [organism=Procambarus clarkii] crustin 2
atgctgcgcgtgctggtgttgtccatgctggtggtggcggccctcggccaccttccccga
cccaagcccccacagccgggctgtaactactactgcaccaagcccgagggcccaaacaag
ggcgccaagtactgctgcggtccccagttccttcccctaattagggaagaaaagcacaat
ggtttctgtcctcctcctctcaaggactgcacaagaatcctaccacctcaggtgtgcccc
catgacggacattgtcccataaaccagaaatgttgctttgacacctgtctcgacctccat
acctgcaagcctgcacacttttacatcaat

>MH492354  [organism=Procambarus clarkii]  crustin 2 isoform 1
atgctgcgcgtgctggtgttgtccgtgctggtggtggcggcccttggccaccttccccga
cccaaacccccacagccgggctgtaactactactgcaccaagcccgagggcccaaacaag
ggcgccaagtactgctgcggtcccgagtttcttcccctaattagggaagaaaagcacaat
ggtttctgtcctcctcctctcaaggactgcacaagaatcctaccacctcaggtgtgcccc
catgacggacattgtcccataaaccagaa

>MG976883  [organism=Procambarus clarkii]  lysozyme-like
atgtcactggcaaaatctgctctcttgggcttgacggcagccctcgtggtcgtcttggtg
actggtcagcagtataccggagtggatgaaaattgcctaggatgtctgtgcgaggcctct
acgaggtgtcagaaccggcttgactgcaccaacggctactgcggcattttcctcatctcc
tgggcctactggaaggaagctggtcaacccaccctcaataacgccgatcccaacagccag
accgcgtattcagattgtaccaacaacccggtgtgcgcggctgagaccgtccgtcgctac
atgcagaattttgctcaggactgcaacagggacggtgtgatcaactgtcaggactacgcc
ctgattcacaagctgggcaggaacggctgctacggctccctctcaggggaattcgccaca
ctgtttgacacgtgtcgggccaaacttggcgtccaa

>MG452714 [organism=procambarus clarkii] lysosome-associated membrane glycoprotein 
atggctctacacttcacctcgggggtgctggtggtcgtcctgctggtcgtctcagggtca
ttggttatgggtcaaagctccgaagcgactacagacccttcaaatacgaccactacctcc
tccacctcggcagccaccaccaccaccgccgccaccacgactacgaccacaaccacaact
cctgaaacttcagttacaacagatactactgaaaccactacagaagccataccaaccact
gaacccccatccacgtcatctgaagctgctcctaccacaactgaagagcctcctacaact
acggaaagtccaactacaccagtcccagattccaagtatacagtgaaggatggtaatcta
acctgtgtaatggtggaaggtgaaatttctttcactataaactatcttactgcaaagaat
gaaactaaagtggcaaaagtgaaggttcctgaacatggtggtaaagcaagtggtacttgc
aacggagctgatggcacccagtcaatcactatctcctggaccgaagaagagacttctagc
actacctttaccttcagcaagtcaaatgataattggtcaatttcttctttcacggcttct
ctttacttgaacaacaagaccttctctgactctgcaattgctggaaagatgatggatttg
gtgatctactctagtctaaatcccttcgatgtagcagttaacttcagcttaaactgtcac
tctacaatctctacctcaaatgtaactggtactgtggagaaagaagaatacgacttgcca
ttgtcctcatcattcagtcaaatccatattgaagctttcaacgaaattcaaaatgagcca
gacttcgttgcttctgttcactgtgctgctgacaaaacttcagacattgttccgattgct
gttggatgtgctcttgctggccttgttgtcattgtattaattgcatacttggttggtcgt
cgtcgtcgctctggggcctatcagtcagtc

>MG452691 [organism=Procambarus clarkii]  toll-like receptor 3  
atgatggaaacgcgaacgtggctgacggtggcggcgttggccaccactctggtgctggtg
gaggggcgctgcccaggctcctgcaggtgcaggtacgacaccgagggcaggaaggccgtc
acctgtgactccggcagcctggccgaccccatacccatcttcaatatggacagagacact
aaggtactgacggtgacgtcccctgaggaccagaccaacaccctgacggtgggacccatc
ttctccaccctgtcgcagctggaggagatccacatcactcgctccaacgtcccggccatc
ggggagaacgccttctggggcctgagacacctcaagctcctcaatcttactaacaacaac
atcacctttcttctcgactctcatctcagaggtctacggaacttggaggcgctacatctc
gacgacaatcacatcaactcggtggcgtcggcgatgttcaggtctgtggagtctctcgag
atcttaactctggcgagaaataagctccgaggactagcacccaggatgttcctcctcctc
actcgtctgaaggtcctcgatctcagcggtaatgccgttcaggacctcgaccctgaagtc
ctcagggacgtgcctgcgttgcggaccttcaggtgctccgagtgcgggctcaccagagtc
aagtcgctagtgtacagggtcgttcccatgctggaattgctcgaccttcgcaacaaccac
atcacttccctggccgcagaggagtacatggacctgaagaacctgaggcacctctacctc
gatggcaacaggatctatgaacttaaggattatacctttcaaggcttggctttgcaacat
cttggattatccaggaacaggatggaaaccatttcaagaatggcctttgaagattgctct
gtactgagcctcgacttgtcggctaacaagttgcagtactcctctttcaaacacctgagc
cctattgtcgcacacatgcatgaaataaatattgccaatactcgaatcagctctgaacac
attcgggagtttctcaagaaggctacaagattgaagaaactgaacttgagtcgtctggac
cttaaccaactcgtacctaacatgtttacttcccaggccaagttggaggtactgaacttg
tcaagcaacagccttcattacgtccctgtcgatgtgctacacacactgccaagtttacac
accttggatctgcgcaggaatgagtttcgtggtatgccagagatcattttgcgtcgtctg
gaccgcattcatgacgttgaattggatgcgaacccgtggtcatgtgaccagtgccacata
ccatatctcaaaatttggctcaataactccaagagcttcaggaaagcctgccacccagac
gtggacgctcccaagtgcctcaagtgccagtctcccatggaaatgtacgacaaacctatc
atcgaaattgaaggtttggaattgcagccttgtccggagggaaccttcgacatggcggct
gcgagcgcgagctccaccaacttctcgctgatactggcagtggtgatagcctcagtggtg
gtcatcctcctactcatcatcctcgtcacggggatcattatgtataatcgccacacggca
ttctactacactcacgaaaacgactcgagacatcacttctacgagaacccggcccttcac
tccgaccacacagacatcactctagacgaggacttagaccacctaccggagaaggactcg
aggctggagggacagcacaactgttcaagagacgcggccaaaggtggcgacgtgcctgaa
gcccctgcgggaggcaagaaacaagtcttagacaacaatgtggttgtgatcgatgagctg
ataaggaataagaatggaaaatcaacccaaaatgggaagtcc

>MG452705 [organism=Procambarus clarkii] sequestosome-1 
atgaatagcaatatgcactctgaatttccctgggcaaatggatgccctttcatgactgga
gaatgcagtccccagcatatggcagaagatgctcaaaaaatagctgaggatgctcagaaa
atggcagaagaggctgcacagcatgcccaagagtttgcttcacagatggcttcagaacat
gttgccaatgtaatgcgtggcatctggacagcttggactggccaccagggacctggtcat
gtaaaaactgctactgctagttcttcttcctcatcctcttcatcttcaagttctaatgga
gatacccagcaaccaaaatccagcaagcccgtgggagatgatgatcagcaacagaaagat
acaaacaaggatgctaatcaaactgctggagaagagtacctgaaaaatgttggagaaact
gttgcagcaatgttggaccctatgggtatcgacgttgaagtgtctgtagagcacaatgga
attcgtcaacgctgcagtctgagcaaggatgatgtggaaagtcgtaggagtccaacagct
tcattttctccaagtcctcctaaagaaccagaatcatctgaacagcctttggcatcagag
acgagtgcaaacatggaagtacagagtgatgctgtaaggcaacgagaaggcagtgttggt
gtagcagatgttatggaagtctgtagccctcaagcaggaccaagccagaactcaggagag
cagatggaagctgagcattcatcttcagacatagaggactggaccctagtgaaccaagat
gctaattcagtttcccagggtgctgtcaaatctaagtcaccacctactgaaaggagagtt
gcctacccagatctgagtatggttgaggcccatccaaatcctgtcattcagcgtgccctg
gagcagatgcagtctatgggctatagcaatgatggtggctggctcaccaaccttttagag
ataaagcaaggggatatcaaccaggtgcttgacctgcttcagccagttcataag

>MG452698 [organism=Procambarus clarkii] ubiquitin-activating enzyme E1 
tgtcggccgaggcacgcttactgtgcactctgcggtagcctagaccagcggcgtttgatc
tgccagagggataccaagaacatggctgcaaatggctctgggcaggacattgatgagtct
ttatactcacgacagctgtatgttctgggtcacgatgccatgcgacgcatggcctcctcc
gatgtccttatatcgggactagggggacttggtgtagagattgccaagaatgtaattttg
ggaggtgtaaagtctgtaactctgcatgacgttaaagaagcaagtggcaatgacctgagt
acccagtttttcctaactgctgctgatattggtaccaaccgagccacagcttgtcaacag
agactgtctgaactaaacacctatgttcccatcacggtatccactagtccccttacagat
gatgtgctcaagaactacagtgttgttgttcttacagattccacattggaggagcagttg
catgtatccacattttgtcatgccaatgacattgctcttatcgttgcctcaacgaagggt
ttgtttggtcagattttctgtgattttggtgaaaactttgaagtggtagacaaaaatggt
gagaatccagttactgcaatggttgcaggcataacgaaagaggaaaatagcgtcgtcact
tgcttggatgaatctcgacatggacttgaagatggagattatgtaactttttctgaagtg
caaggaatgacagaacttaatggttgcaagcctctcaagataaaggtattgggacccttc
accttcagcattggtgacaccaccaagtactctgattacattcggggaggcattgttacc
caaatgaagatgcctcagaaagtgaacttcaagccaatggaaaaatctatggaagcacca
gaatttgtgataactgattttgctaaatttgacagacctgggatacttcacattgctttc
cagaccctgcatgcatatgtaaagaaaaatggggtagcacctaaaccatggagtgatgat
gatgcaattgctttcctgaatcaattcaaggacatcaatgctgccagctctgccaaggta
gaggatttagatgaagatttgatcaaacaatttgcaaagatttctgctggtggctttgct
cccattgatgctgtaattggtggcatagtggcgcaggaagtgatgaaggcatgctccggc
aaatttaatcctattaaacaatggctttattttgatgctctcgaatgccttcctgaagac
ttatctgtccttactgaaacagagtgctcccaaacaggtagtagatatgatactcaaatt
gccatctttgggcaggagtttcagaagaagttaggcagccaaaagtactttgtggttggt
gctggtgccattggatgtgaattgttaaaaaactatgctatgttgggacttggtgctggt
gaaggaggtcaggttgtagtcacagacatggatcttattgagaaaagtaatctgaacagg
caattcctcttccgtccatgggatgttcagaaaccgaagtcagacactgctgcagcagca
ataaagaaaatgaatccaggggttaacattattgcccatcagaatagagttggtccagaa
actgaaagtgtgtatgatgacagtttctttgagcccctaaatggtgttacaaatgctctg
gataatgtggaagctagattgtacatggacagacgctgtgtatactaccgaaagcctctt
ttagagtctggcaccttgggaactaaaggcaatgttcaagttgtggtaccacatttaaca
gagtcgtatggatcatcacaagaccctccagagaaatccattcctatttgcacactaaag
aacttcccgaatgccattgaacacacacttcagtgggcacgtgacatgtttgaaggagag
tttcggcaagctgctgaaaatgcagctcagtaccttcaagatcctaggtttatggaaaga
gcactaaagttgcctggttcccagcccatggagaccctggacagtgttaagcgtgcgctt
gtagatgatcgaccacagtcatttgaggattgtgtactctgggcccgcaaacacttcgct
gaacaatttcataatcagatagtacaacttcttcataacttcccgaaagagcaaaccact
tcaagtggggaaccattctggtctggtccaaagaggtgccctcatgctctcgattttgac
gttaataatgaattgaatctcgactatattgttgcagctgctaacttgaaagcagaggtc
tatggcttgactcaaatacatgatcgtcaagttatttctgatattgttagtaaaattaat
atcccaaagtttgttcctagatcaggagttaagattgctgtcactgatgcagaagcagaa
gctcaaagtaatcaaatagacagtgagcgaatttcaaatcttcaagcagctatcccacca 
gccaacagttttggtactcttaagctcactccacttgattttgaaaaagacgacgatact
aacttccacatggatttcattgttgctgcatcgaacttgcgtgcagaaaattatgatatt
gcccctgctgatcgtcacaagagcaagctgattgcaggcaagattattcctgccattgcc
acaactacagcactaatatctggtcttgtgagtttggagctcatcaaattggttcagggg
cacaatgaacttcgttatttcaagaatggttttgttaatttagctctgccattccttggc
ttctccgaacctatccctgccccaactaataagtactacgacaaagaatggactctatgg
gacaggtttgaagttgatggtgaaatgactcttgaagagtttatcagatactttgaggat
aagcatcagctcgagattactatgttgagccagggtgtgtccatgctctactccttcttc
atgccacctgccaagaggaacgagagaatggctctcccgatgtcagaagtggtcaagaaa
gtaagcaagaagaaaatagagcctcacgtgcgagctctagtgttggaactatgtgcaaat
gataaagatggagaagatgttgaagttccatatgtgaagtacaatttgccccaa

>MG452699 [organism=Procambarus clarkii] ubiquitin-conjugating enzyme E2 UBC9   
atgtctggaattgcaattgctcgacttgccgaggagagaaaggcatggagaaaagaccat
ccgtttggcttcattgcacgacctacaaagaatcccgagggaacattaaacctaatgaat
tgggaatgtgcaattccagggaagaagggaacgccttgggagagtggtctgtatcgtcta
cgcatgatcttcaaggatgactatccatccacaccaccaaagtgcaagtttgagccaccc
ttgtttcatcccaatgtttacccatcaggaactgtgtgcttgtcactattagacgaggag
aaggattggaggccagccattaccatcaaacagattctattgggaatacaggacctgctc
aacgaccccaacataaaggaccctgctcaggctgaagcgtacacaatttattgtcaaaat
cgattggaatacgagaagagagtacgagcacaagctaaagcaatgtcggcaccattcgag

>MG452700  [organism=Procambarus clarkii] ubiquitin conjugating enzyme-3 
atgtccaccccggccagacggcgtcttatgagggacttcaagaggcttcagcaagaccca
cctgcaggcgttagcgctgctccaacagagaacaatattatgatctggaatgcagtaatc
tttgggccacatgatactccttttgaggatggtacatttaaacttacgttggaattcaca
gaagaatatcctaataaacctcctacagttaaatttgtgagcaagatgttccacccaaat
gtttatgcagatggtgggatctgtttggatattcttcaaaacagatggtccccaacatac
gatgtagcagccattcttacgtccatacagtcattgttggatgaacctaatcctaattca
ccagctaacagtctggcggcacagctttatcaggagaatcgtcgtgaatatgaaaaacgt
gtagctgctatcgtagagcagagttggcttaattttcaggatgaagatgaaggtgaagat
atgaagaaggatacc

>MG452701 [organism=Procambarus clarkii]  E3 ubiquitin-protein ligase UBR5  
agcaaaataacagggatgttgctggaactgacacacgctcagctcctgctgctctctgct
agtgaggatgctcttcgacaaaaggtggacgaggcagtggacctaattcttgcccagggt
agagaccacactccagagtattccccgtcacaccaagacacagatgaaggaggagaggag
ccagaggatgctagtgcgcctctgttttatcagccgggcaagagaggtttctactcccct
cggcagagtcgaccaactccagagagacttaatgcattccgtaatgttggcagacttttg
gggttgtgcttattacaaaacgagttgtgtcctatttatctaaatcgacacgttttaaaa
tatattctggggcgtcctgtacgcttccacgacctagccttctttgatcctgtgatgtat
gaaagtctgcggaaacttgtgctggacgctgagaacaaggacactggcacggatgtgttc
aaagctctgaatctcacattcagtattgatgtgatcccagaggaaggtggcacaaatatt
gaactgataagtggtggccgcaatgtggaagtaacgactgggaacgtctatgactatgta
cgcaagtatgcagagtatcgcatggttaaatctcaggagaaggctttgcagaatattcgt
gatggggtgttcgatgtcatccctggaggttctttggattccctaactgccgaggaccta
cgacttttactcaatggtgttggagacatcaacgttgccactctcatctcttatacctca
ttcaatgatgaaagcgccgaatccaacgaccgtctcaacaagttcaagcgatggctatgg
tccattgtggagaaaatgaccaatcaagaaaaacaagacttggtatatttctggactggt
tcacctgctttacctgcatctgaagaaggattccagcctatgccatcagttacaatccgg
ccggcagacgattcgcaccttcccacagcaaacacctgcatcagccgtctctatattcct
ctttactcgacacgtgctattttacgctccaagctcctcctagccattaagactaaaaat
tttggctttgtt

>MG452702 [organism=Procambarus clarkii] ubiquitin-protein ligase E3A 
atgtattcagaaagaaggataagcatttatcagcaagtaatggaaggtatgcctgcaaat
ccttatttgaaactcagagtacgaagggaccacataattgatgatgcgcttgtagagctg
gagatggtggcattagagaatcctggtgatctcaaaaagcagatggtggtagaatttgag
ggggagcaaggaattgatgaaggtggtgtcagtaaggagttcttccagctcattgtggag
cagatattcaaccccgactatgccatgttttgtctcaataacgaaactcagaccttctgg
ttcaacccaaactgctttgagagcgacgcacagttcactcttgtcggtattgtgcttgga
cttgccatttacaacaatgtgattcttgacgtccacttcccaccagtaatgtacaagaag
ctctgcagtaagcccggctcatttcatgatcttcaagactggaatcctacactgtatcga
agcctcgttgaacttttggactacgagggggatgatatggaggatgtctttatgcagact
tttcgtgttggttaccaagatgtatttggcactagccttacacatgacctcaagacagat
ggagataacatccttgttagccaaagtagcaagcaagaatttgttgagctgtatgcagac
ttcttgttaaacaaaatggttgaaagacagtttcgtgcatttcgaagaggttttaacatg
gtcactgatgattcaccgttggcaaatctcttcaggccagaagaattggaacttcttgtg
tgtggttctcagcactacgatttcttggagctaatgaagtctgccgagtacgacggtggt
tacacgagtgaaaccgctatcgttcaagcattctgggagctggtgcatgatatgagtacc
gaagataagaagcgattacttcagttcaccacaggatcagccagggttcctgtaggaggc
ctggcgagactgaaactgataatagccagacatggcccagactgtgacaggctaccaact
gcacacacatgctttaatgtcctcctcctgcctgaatattccagtaaggagaagctgaag
gatcgtctctataaagctattaaatactctcagggctttgggatgctc


>MG452703 [organism=Procambarus clarkii] ubiquitin carboxyl-terminal hydrolase 7-like   
aactcgctccttcaagttctgtattttacaagccagctaagaatggctgtttacaaaatg
ccaactgaaagtgatgactcgacaaagagtgtggcactagcactacagcgggttttccat
gaactccagacaagtgacaaaccagtcggcactaagaaactgacaaaatcttttggttgg
gagaccttagattcattcatgcaacatgatgctcaagaatttttgagagtgctgctagac
aaattagaaaccaaaatgaaagggacgtgtgttgaaggagtaattccaaggttatttgaa
ggcaagacattgtcttacttcaagtgtaaacatgtagactacacttcttcaagaacagag
accttttatgatatccagctaaatataaaaggaaagaaagacatctacgaatcctttaag
gattacgtgagtgtagaaactttagagggtgacaacaaatatgatgctggggagcatggg
ctgcaggaggcagacaagggggtcattttccagagctttccacctgtgcttcatcttcat
ctgatgagattccagtatgaccccatcacagactccaatgttaaaataaatgacagatac
gagttcccagagaagttaaacatggatcaattcctacagaagcctgacacaacaccagcc
acatatgttctccatgcagtcctggttcactctggtgataaccatggcggtcattatgtt
gtcttcatcaaccctaaaggcgatgggcggtggtgtaaatttgatgacgatgtcgtttca
agatgtagtaagcaggaggccattgatcacaattttggtgggcatgaggatgatctcaac
ttgactgtaaaacactgtacaaatgcctatatgcttgtgtacataagagagtcttgcctg
aggactgttctgcaggaagtaacagaggaagacattccccaagaacttattgaccgattg
caagaagagaaacgaattgaaatgatacgtcgcaaggagagaaatgaagcacacttatat
atgaatattcaggttatcctggaagactcattttctggtcaccagggcaatgacctctat
gatccagataaagccaattatagaatattcaaagtcaaaaaatctgccacgttacaagac
ttcttagaacaagttgcagagagccttaaatatcctgtggaacaaattcgaccctggcca
ctaaatcttcggacaaatcagacaaacagacccacgcttctagaccttgaaactgatcta
cacaaacccctattagagataagtgacaacagtaatccttggacagtgtttattgagacc
gtgcctcctgattcaggtttaaaggcactgactgcctttgacaaagattcagatgttctg
cttttcttcaaatattacgacccacgccataagcggttacactattgtggacaccattat
atgcacatctcctttaatgtccaggagttggtaccattgctgaatgagcgtgcgggactg
ccacagggcacagaattagcattatttgaagaaatcaagcccaatcttgtggagcggtta
gctgatcttgaccggccattggaaaaggtgcttgatgagctgatggatggagacatcatt
gtgttccagcgtgacgaccttcttgatgatcccagccttgagcttccgtcctgccgtgat
tactttagggacctcttcttcagggttgaggtaactttctgtgataagacagttccaaca
gacccagggtttattatggaattgtctcaaaggatgaactatgaccaaatggctcgagca
gtcgcccaccgtttagatacggatccatatctattacagtttttcaagtcacagagttac
cgagatgggccaggaaacccagtgagatgtacctatgaaggaaccctcaaagatatgcta
gtctgcatgaagccacgccaccccaagaagatatattatcagcagcttagtattagaatt
aatgaacttgaaaataaaaggcaattcaagagtatgtggcttggggagagaatgaaagaa
gagctcgagttagtactttatccaaataaaaatggaacagtagctgacctattacatgaa
gccagaaagcaagttacgttagcagaaaatggttccggtaaattaaggcttgttgatatt
gcgtcatataaaattgcctctacaccacctgagaatatgagcttggaaagcctcagtaca
gcaggtacaagatcttatcgaatagaggaaattccaacagaggagctccatattgcagat
gatgaaatgctaataccagttgcacatttccacaaagaaatattttcaacctttggcgtc
ccattcctcttcaaaataaaacaaggcgagctgttctctcacgttagagatcgtatacag
aagaggttggatgtgccagacaaggaatttgaaaagtatcgctttgcaattgttgtgatg
gcaaggccgacgtttcttactgacgacgagatagtgaatctgcaagacttcaaaccacat
ccaaaccaagcttctacacctgcaaaaccatggttgggtctggaacacgtcaacaaggct
ccaaaacgctcccggtacaactatctggagaaagccatcaagatatacaac


>MG910481 [organism=Procambarus clarkii]  proteasome subunit beta type-3    
atgagtatattaaactacaatggtggctgtgtggttgccatgaagggcaagaactgtgta
gccattgcctgtgatcttcgttttggtgtccaagctcagactatcgcgactgattttgag
cgagtgtttgagcttgggcctcatctttatattggcctacctgggttagctacagatacc
cagacagtatatcagagacttcagtttcgcatcaagatgtacgaaatgagagagggacgt
cgcatgaagcctcagaccttgatggccatggttcaaaatctgctgtatgagaggaggttt
ggcccatattttgtggagcctgttattgcaggactgcatcctaacaccaaagagccatat
atttgtgcacttgaccttattggttgcccatgtgagcctgcggactttgtggtgtcggga
acttgttcagagtccctctacggcatgtgtgagacaacatggcgtgaggatatggagcct
gatgacttgttcgaatgcatcagccagtcacttgtcaatgcctttgatcgtgatgcactt
tctggttggggagctgttgttcatgttgttgaacaagataaagtgacaacacgatacctg
aagtgcaggcaggat

>MG910482 [organism=Procambarus clarkii]  26s proteasome non-atpase regulatory subunit 2-like     
gcagaagcttgtgatcttcttatggaaatggaacagttagatcttctcacttctcaggat
tatgtagataaggatgcatatcatcgtgtttgcctgtatttgacaagttgtgtgccatat
gtaccagacccagagaacaccaacctgctccagacaagtttgcaactctaccgtaaattt
ggtcagtatccgcaagctatgaggcttgctctgcagctccatgatctggatctcatcaag
cagctctttgatgaatgcccagataagttggtaaggatgcaagtagcattcatgctggga
aggcagcaagtgttcttggaacttcctgaagagatggatgattatgaagacttcacagaa
attctttcaaactctcatcttaatacccactttctgtctctcggtcgtgagttggatatc
atggatcccaagaccccagaggatatatacaagtcccacttggagaacaatcgtcctacc
ttcgggccgggacaagtagattcagctcgacaaaatcttgcttcatctttcgtgaatgga
tttgtgaatgctgcctttggaacagacaaactactgactgaagatggaaataaatggctg
tataaaaataaggaacatggtatgctaagtgcaacagcatcactgggactaatcctccta
tgggatgttgatggtggcctcacacaaattgataagtacctgtattcttcggaggatttc
atcaagtctggcgctctcttggcctgtggtattgtcaacagtggtgtgaggaacgagtgt
gatccagcccttgctcttctctcagattacattggacacaaaactatggttattcgaatt
ggtgcaatcttgggcttgggtctagcgtatgctggtagcaacagagaagcagtccttaaa
gtgttgacgcccgtcctgacggatgagaagagttccctggaggttgtgggtattaccgct
ctggcatgtggcatgatcgctgtaggcaccaccaatcagttggtggtcgaggctcttgta
acaacgctcttggccaaatcggagacagaactgaaagaaacatattcaaggtttatgtct
ttagggctagctttgtcatatttaggttgtcaggacaagtgtgaggttgtgctctcgtgc
attgagaaccttccggctcccttccgtcagatgactgccactctcattgaggtctgcgct
tatgccggctctggcaatgttctcaaggttcaggaaatgctgcacatttgtacagaccac
tatgaccaagaggaaacaaagtccaaggacaagaaggagaaagaaaaggagaaggataaa
gacaaagacaaggataaggacaaggataaggataagacagaagagaaggaggttgacttg
tcttcacaacaggctgtggctgtgcttggcattgcactcatatcaatgggcgaggatatt
ggagccgagatgtcattccgtcagtttggcaatttactgcgctattgtgagccagtgatc
agacgagccgttcctctagcactgggtctcatttctgtgtctaatccaagactaaatatc
ttggatacactgagcaaattttcccatgattcagatgcagatgtggcacataatgccatc
tttgccatgggactagttggagcaggaactaacaatgccagattagcggctatgttacgt
caactcgctcaataccacgctaaagatcctaacaacctattcatggtgcgtctggctcag
ggactaactcaccttggcaagggcactatgacactctccccctaccacagtaaccgccag
ctcatgtcaccagttgctgtggcaggactgctggcaacctgtgtggcattccttgatgct
aaaaccttgattctggggaagagtcactacctcctgtacagcctcaccacggccatccag
ccccggatgctggttacctttgatgagctactcaaccctctacctgtgtctgtcagagtt
ggccaggctgttgacgtggttggtcaggcagggaagcccaagaccatcacagggttccag
acacacacaactcccgttctgttgtcgcacggagaacgtgccgaacttgctaccgatgaa
tatattcctctgacatcaatcatggaaggttttgtcattctcaagaaaaatcccgatatt
gacact

>MG910483 [organism=Procambarus clarkii]  26s proteasome non-ATpase regulatory subunit 3-like     
atgacggtcgaggctatggacgtgtctaccgccgacaaggacaaggacaaggacgtcaag
gagaaagataaagacactgaaggggagaaaaaggacccagatacgctgactctggaagat
ttgaaagagcaaatccgcttagttgaacgcagtattgtcagcaaagagcctcgctttgtt
ctacgtgttcttcgtgcattacctgccacaagacggaaattgacaccaaatgtgctgcga
cgcttggttgctgtatattatggtcgtccagaaagcaagcaggagcgcgagaccatcttg
cagttcattgaagaacccatggatttagatactgttcctcaaggtcctgtggtacgtcag
cgtggtcagctgttgctcgaagtggatgtttacattcatcttcttgtactacttagactt
ctggatgttaataacaacgaagatgctatcaagtgctctgatttgctgatgactaaagtg
acttcagtgaaccgtcgcacccttgacctcttggctgctcgctgttacttttatcactca
caagtctatgaagttaataaaagattggatgaaattagaggatttttgcatcagcgactg
tgccaagcaacacttcgtaaagaccatgagggacaagccgtgctcatcaattgtctgctg
cgtaactacctacactattctctctatgatcaggctcaaaagctgattgttaaactagaa
tttcctcagcaggcaaacaataatgaagtagcacgctaccattattatatgggacgcatc
aagggaatacaactggagtactcggaagctcacaaacacctgattcaagctctgcgtaaa
gctccacagcaaacagctgtgggcttcagacagtctgtacagaaattggcagttgtggtg
gaactactcctgggtgacatccctgaaagacagattttccggcaagctattatgcggaaa
gctctggctccatatctgcagctgactcagactgttaggctcggaaacctggtgcacttc
accaatactcttaacgagtacaagagtaagttccagcatgatcacacatttatgctgatt
cttcgtttacgccacaatgtgattaagactggacttagagctatatccttgtcatattca
cgtatatctctggcagatgtagcttctaagcttacccttgggtcacgagaagatgcagaa
ttcatcgtagccaaagcaattagagatggagtaatcgaggctgtgattgatcatgagcac
ggctacatgcagagtaaggaaactgtggatgtatactgtacacgtgagccacagtcggtg
tatcatcagcgcatctccttctgcttggatattcataaccagtctgtgaaggcaatgcgc
tatccaccaaaatcatataacaaggacttagagagtgccgaggagagacgagagagagag
caacaagatctagaattagcaaaagaaatggcagaggaggatgatgatggttttcca

>MG910484 [organism=Procambarus clarkii]  26s proteasome non-ATpase regulatory subunit 4-like   
ctcgagagcaccatcatctgcgttgacaacagtgaatatatgagaaatggagactacgtt
cccactcgcctgcaggcccagcaggatgccgtcaacaccatctgtcgctttaagttgcgt
tctaacccagaaaataacgttggcctcttaaccttggcaaatacggaagtattggcaacg
ttgactactgatgttgggaaaattttgactccgctccacaaagtcttgccaaatgggaac
attaatcttcttactggtattcgcattgctcatttggctctgaaacatcggcagagcaag
aaccataagatgcgcattgttgcctttgtaggtagtcctgtggaagtggaggagaaggag
attgtcaaagtggccaagcgcctgaagaaggagaaagtcaacattgatataatcaacttt
ggtgagactgattgtaaccaatcattgctggaagccatggttagtacaattaatggtcgt
gaaggagggagttctcaccttgtcactgtgccaccatcgccacatctagccgatgctctt
ttgtcgtctcccattgtgcagggtgaagatggaggacctgctgccagctttgctactggt
ggaggctttgaatttggagtcgatcctaatgaagatccggagctagcactggctctacgt
gtgtctatggaagagcaacggcaacgacagcaggaagaggagcgacgtgtagctcaagaa
tctaccacgactgtcacacccatggaaacaacacccaagccaccgacgacaacccctact
ccccagaccacagcaccaactgaagctggtggtcagtctgaagaagaaatgctgcagcag
gctctagccatgtctctggaggcaggggccgtgtcacagagtgctgctgccaacactggc
acatctgctggaagtacgcctgctgtcggtggttcagcaagtagtgctggcaaggggagt
atctcgggcagtagcttatcatctgccaccatccccgatttctctgctatgactgaggaa
gaacagatagcatatgccatgcaaatttccatgcaagactgcaagccaaaggaggaagcg
atggatgtggacccccctgcttcagctgctaagccatcagaaagcttgaaggcaaaaaag
gaagaggaggaacaagatttctcaagggtaatggcagatccagctttcctggagagtgtg
ttgcagaacctgccaggggtggatccccagagccaggtggtgaaggaggctgttggttca
ctcactcaacaggataaggataaagataaggataaagataagaaaaaagatgaaaaaaag

>MG910485 [organism=procambarus clarkii] 26s protease regulatory subunit 7-like   
atgcctgatcacctggggtcagatatgcgcaaaacgaacgatgaaaagggcgatgacgag
cctattaaagttcttgatgaagcagatattaccttgctgaagtcgtatggtcaaggaccg
tacactaaagtgatcaagaatgttgaagatgatatccagaaaactgttaaaaaggtgaat
gatttaacaggcattaaggaatccgacactggcttagcagtgccagctctgtgggactta
gcagctgataagcaaactctgcaaaatgaacagccacttcaggtggcaagatgcactaaa
atcattaatgctgattctgatgatccaaagtatatcataaatgtcaaacagtttgcaaaa
tttgttgtggatttggccgattctgttgcaccaactgatattgaagaaggcatgcgagtt
ggtgtggatcgcaataagtaccaaatacatatccctcttccacccaaaattgatccatca
gtcacgatgatgcaagtagaagaaaaacca

>MH156429 [organism=Procambarus clarkii] papain family cysteine protease 
caagttgagcaaatttacagagaaaaaatctttaatgaaaacgttgctgccattgaacaa
cacaatgccgacaaaacacaaacctacaagatgggaatcaatcaatttaccgatctcact
caatctgaattcgctactatttatttgacccttaaggttaacaagagattcgaaagaacc
gtctcagctaaaccagctaccattgttggtgatgtcgattgggtttctgctggaaaagtc
accggtgtcaaaaatcaaggcaattgcggttcatgctgggccttctcaactaccgctgct
gttgagtctgcttatttacttagaggacaaccagttctcctctctgaacaacaactcgtt
gactgttctggagcttatggaaactacggatgcaatggaggatggatggactccgctttc
caatacatcattgatcacggaattacctcacaagacgcatatccatatgttgctgtcaac
caagtttgtaaaatcgatggaggacaatacagactcggaggattcgttgatgtccaagga
tgtgacaatcttcaaaatgctctttcccaacaaccaatttcagtcgctgtcgatgccgga
aactggagttcatacagaagtggagtattcggtaactgcgctacttcagttaaccacgga
gttctcttagttggagttacagattcatattgggttattaaaaactcatggggaacagga
tggggagagggaggattcatcagattaaacaaaggaaacacttgcgctgtttgcaactat
ccatcatacccaagaatt

>MG976882 [organism=Procambarus clarkii]  leucine-rich repeats and immunoglobulin-like domains protein 1   
atgcgagcggtggtagtgatggcggccttgacggtgctcctgggggaggcgaagacggcc
gcaggagtcacctgcctcccagctgagatgatcgccccctgtacctgcaaggacaagtcc
agaggtccaagcatagcgtgcgagaacgcggacgaggcgcagatccgcaacagcctgaac
gtgctgaagaagaactcgacggtgatctaccgcctcatgttccgcagctccaacttcccg
tgggtgcacgactacaccttcctggggctggacgtgcagcacctcaccatgagcaggacc
aacatctccgtcgtcggggagtcctccctcaggtccctggcccacacgctcgagacgctc
gacctctcctacaacaacttgcttgcggtgccgacggtggcgctggagcaccttcagaac
ctgtccttcctcaacctcaactataacatgatcaagatcctgggccaggcggcgttctcc
gggctgcgggccctcgagcgcctctccctctacgacaaccagatgcaacacgtcgaggag
aacgccttctccggcaccggcgacaagctgtttcgactcaacctgggcaagaaccacctg
gaggacgtgcccaacctgcaggccctgaccaacctccaggttctcaccatcagcgacaac
cacatatccagtctccggatgggcagcttcaaggggctcaagaagctagacatgctgatg
ttggaaaataacaagataaggacgttggaagcgaacgtgttcagcgaactctcgaacctc
aactcgctcaacattaagcacaaccacatcgccaacatcagccagcaagcgtttaccgga
ctcgaagataacctggagtggctggagctgggtcacaaccgcctcgaccacatcccgtcc
cacgccctccggaccctaaaaaacctccgccagctcgacctcgactccaacaggatagtg
gaagtacctgaggacgccttcgagggttacggggacagcatcaagttccttatgttgaat
cgcaacaacatcaagaacatcctgcccatgaccttcttcgacctgcattcactggagtgg
ctgaaactggctcacaacgaactcactcacctcaccgaagaagccatccagcccatattc
gacacactcaccatgatcgacgtctccaacaaccccctgaagtgcgcgtgcgagctgatg
tggttgaggtcgtggctggaggccttcacccggcgggagacctacaagtccttctcccag
cacacctgcgtcagcgagagcagcagcagagtccaggacatcctcgagctgaatgccgac
cgcctcggctgtccggaatacacggccgagaccacggcgagagcgatgtcgtctccagtc
gcgccgggcgtctctgtcgtcctggttgtggtctccctgctggtccag

>MG976889 [organism=Procambarus clarkii]  large proline-rich protein BAG6   
cttcatcctcatcttgtcctcactgctggagatgcgcaagtgcatgaaggaattgattat
gttaacacagttcacaacttcatccgacatagattacatgatgttttcaacctggtgttg
aatcaccctgatgcagaatcatttgggctgtcactggtgtcattagttcgacgagcacta
ggagaattcatcgcgctctcgctgcactgttttacagacggagcccaaggattagagaga
gtattgcaagagagagtccgttccataatggcaggagtgagtccagctatacagtcatgg
tctgttaatacttcaataatgcagctaagatccatgatgaaccgaatgaccataacagat
gatcacatcagaagatatgtggtatccccagatgaagggcgaagaatggaagaagagcgt
aatcgcaggcaacgtgcgactagtactgttgctgcacaaccagctcctccaccagctgct
actgagccaactactcctcctgaaaacattgtcactgtagcacctgccaatggacctgta
gttgagcctatggaagttgaagaagtgggatgtatggaagaggtaaacacaacaggatta
gagtccgaattggaaataactgttgaaggggcaactgggaaacctgacgaggataatgag
gaagatccattagcagaagaatcaccaatcatcataaatggagggtcacagccctggcac
tcggctgtcccacaggattggcttccagttataacaagggatgtagaccgacaaaggcgg
gtgccagacacaagtttaagtgatgcttatctctgtggaatgcccctgaaacgccggaag
ttggcttctcagcataaaccccatggttcggttcaaacagtcgtacaagaaacattgcgt
cacagcatgcgtggtgcaggagtcaaccgtgtagttatggacagtgttgcgggtgaagca
gccagtcaacttggagagtcatttgctggtcacatgcgaacatctctcagggaacggctc
aatcataataaggactttcttcccgaaaaatttcccaagagtgaagagcatataaggaaa
gataag

>MF688647 [organism=Procambarus clarkii] chitin binding-like protein  
atggccaagcttctcctactcctcctgactgttggaacgtgctgctgggctcagattctc
gtcagtcctccctcacgcagctgcgacgagttggaagcgatggatgagagttcccaggca
gtgaagcaacctcctcagtacgttgctggcgaggagatgctggtgaaggcccaggtgccg
catgtggagaaaggtgtcttcgagttctacctctgccctaagacaggcctcggggatgaa
gactgcctcatgaggtggcccttggagatatccggggtggaaggccgtcagtataagatg
gacaagaatacccagggaggagagtataatatacctctcatcatacctgaccacttcacc
tgtgattcctgcactcttcagtggacagtggtgacgaaacagtgcgctcctgaggacggt
ggcgacggggccggatcctcctgctccaaccagcggaccacactctgctcggacatctcc
atcgtggagcgaggacgacgtcagaagagaagctggggttttatcaaagatatcttctcc
ggagctttgcgtggagctatacaaacctttaaaaatagacatgttggcatt


>MG910473 [organism=Procambarus clarkii] NF-kb transcription factor relish    
caacaacagcaacagcagcaacagcagcagcagcagcagcaacagcagcaactgcagcag
ttacaagtacagcaacaacaacagcagcagcagcagcaaacacaacagtgtcagaagcag
ccacaaatgggatcacaacaagcgatgcaaggtgttggggagagttgggtgactgtacaa
cacagcatgccactgcagcctcagcatagtttgccagtcccagaaattgaattgccaagc
atgtttaacttgggtggtatcgaccaagagccatccctaatggatatgctggacattgca
ggaggtcagctcgattttaacacagttttcaacaatgatataaaggctgattatggaggc
agaaaaacatcagattcgaagaataagcagagagacagaccacttagtactagtcaagat
gtagaagaactcagtaaaatgatgtctgaagtatgtgttgaagacccatcatcacgcact
agtagaaaccccacttcgcaaagagaagtatctggtcagcaaagtacaccaaatgtggat
gtggcattcagggtagctgttagtgctgcagagtgcttacaggcatatgcagctactgga
gacatttccttacttctagccactcatcgatatcttcttgctgtgcagaacaatcaaggt
gacactgctctgcatactgcagtcagtaacaagaatatggaagcttttaacaagatcttg
aaagccagtgagaagattaatccacatgacctattaaatgctcaaaattttgcaagcgaa
actgccctacaccaagctgtccgtggcaatgaagtaacaatggtgaggagactggtggct
gctttgggatgtgatgtgagcattgctgatgcacagggaaacacaccgatccactgtgcg
gcagaattacaggaccacaggtgtctcgaagcacttttgactaggccagttaatggcact
cgttcagcactgcctcaggctgttaatgcttacaattatcatggtgcaactcctttacat
attgctgtcactgctgggaacctgaactgtgtaaagctactattaagcgttgggggtcaa
gtacacttgtgcgaaagaaagagaggctctaatcccctacatctggctgtaatgtttggc
caccatgagattgcacgctttttgttaaacaatacaaatgtgacagttgaagcaggcatg
tttgatggtaatacagcactacacttagcagctcaagcacgcgatcaggagatgtgcaaa
attcttcttatggcacatgctgatccacaaaccaaaaatgctttaagcaaaggtaaaaag
acggcagaatctgaagaggaagaggaaacgaaagaggaagaggacgaggaggaagaatct
gaagaagaatgtgatggctacactccagtagattatgccggagaagatgaacagattctg
gctatcttgcggggtgaaggcattatagagaacgcagtagctgagggtgaagttgttgct
gggaagaaggaaggcccggtgcactctgctctggactctggcattgacatatcagttaca
gatatccaggaaccagactatacgtctgagggagaagaaagtgtggggaagctgagtgaa
cgtgtgcgtggacgcctcgccagccatctcagtggagacacgtggcgacacctagcccag
ctcttggacttagactacatggttcactgctgggccaaggaaccttcgccggcagagtta
cttctacatcctgataacatgaagactgtgaccatggagaaattgcgagagtgcctggaa
gtgttgggcctgaaggaatgtgttgctgtcctggaccaagca


>MG910476  [organism=Procambarus clarkii]   transforming growth factor-beta-induced protein ig-h3-like
atgggggagaggtggagcggtcccccactactgctgtaccacctgctgcctcgccgctgg
tacaccgcccacctctaccacggccagcacctccctacgctgtaccaggaccaccccgtc
actgtcaccctcactggtaacaagatggtgttggtgaactgtgtgccggtggtgcgtgtg
gacctgcacgcgcgtgacggcgtggtacaggtcatcagcaggccgctgccccccgcctac
actatgaccctagctgacctcatctccggcgacccgaagctcaccatcttctactctgtg
cttggttatgcggagatggtgagcctggtgcggcactccggccctctcaccgtcttcgct
cctaccaatgatgctttccacctcctcccgcgccgcttcctcgactctatcacctatgat
gccaagtacttccccgccctccaagccctgggccgccagcacctggtggaggggacggag
tgttcaacagggctgcgaggcaaggtccggctcaagaccgtggagggcagctccctcccc
gtgggctgcagcgcctccctcaccctcaccatcggtaacgccaccgtcaccacacctgac
gtcatcacctccaacggcgtcctgcactacgtcgaccgtgtcctcatccccccaatggcc
ctgagcctggtacaggtggcgcggcgggcgggtgccaccaggtacatacaccttgtacgg
aaggtcggcctcttcaaagatcttgtctccttcggcccctacaccgtcttcgccccgtcc
aaccaggccctcagaggactgaagagatcattggtgaggaacctggacgccttaaggaac
ctggtgctttaccacctggcggagggcgcccacgcctccttcactctcaaggacaaccat
cttctctcctccaggctccagggtgcctccctcaggatcaagatccaccctaaggtgatg
agtgttgaggatggagtggtgacgagcagcgaccacgtggccttcaatgggtacgtacac
gtactggacaaggtgctgactccacccacacacaccctcgcccgcaccctcgccctcacg
cccaccctctcgcgcttcaccgctctctttacacaggcaggtgtgtgggcgtggcgggac
ctgagccttggagcgggaccttacaccctcctggcggtgaaggacgaggacatggagacg
tgggccactgacaccttcacttactaccgcatcatccatgacctcagcctcctcaaccag
tctctcaacacccaccttgtggaggatttcgtgatgccgcgggcgctgcaggagggctcg
acgtcccttctgcgaccccgccaggcctcccgcaccctccgcctcacggtgactgatgga
cgcctctccctgcgtcacgcctccgtcagcgacaccttcctcctctgtaccaacggcatc
atcctcttcatagacgccttgctccttcca
